# Supplementary material for: Adjacency and Area Explain Species Bioregional Shifts in Neotropical Palms
Source: Front Plant Sci. 2019 Feb 5;10:55. doi: 10.3389/fpls.2019.00055 (PMC6370682; doi:10.3389/fpls.2019.00055)
Supplement: Supplementary file 5 [file Data_Sheet_5.xls]

## Sheet: ACF
Adjacency and area explain species bioregional shifts in Neotropical palms
Cintia G. Freitas, Christine D. Bacon, Advaldo C. Souza-Neto, Rosane G. Collevatti
Appendix S5
Output from NODESIG analysis showing the over-represented clades in each biome (each biome is in a separate tab) in the first column and the species in each clade. The
species do not represent the species occurrence in each biome, but solely the species included in
a given clade. Taxonomy follows Dransfield et
al. (2005).
Over-Represented Groups
Tribe	Clade	Species
Cocoseae	Butia	Butia yatay
Cocoseae	Butia	Butia archeri
Cocoseae	Butia	Butia campicola
Cocoseae	Butia	Butia eriospatha
Cocoseae	Butia	Butia leptospatha
Cocoseae	Butia	Butia microspadix
Cocoseae	Butia	Butia paraguayensis
Cocoseae	Butia	Butia purpurascens
Cocoseae	Butia	Butia capitata
Cocoseae	Syagrus	Syagrus smithii
Cocoseae	Syagrus	Syagrus amara
Cocoseae	Syagrus	Syagrus botryophora
Cocoseae	Syagrus	Syagrus campylospatha
Cocoseae	Syagrus	Syagrus cardenasii
Cocoseae	Syagrus	Syagrus cocoides
Cocoseae	Syagrus	Syagrus comosa
Cocoseae	Syagrus	Syagrus coronata
Cocoseae	Syagrus	Syagrus duartei
Cocoseae	Syagrus	Syagrus flexuosa
Cocoseae	Syagrus	Syagrus glaucescens
Cocoseae	Syagrus	Syagrus graminifolia
Cocoseae	Syagrus	Syagrus harleyi
Cocoseae	Syagrus	Syagrus inajai
Cocoseae	Syagrus	Syagrus macrocarpa
Cocoseae	Syagrus	Syagrus microphylla
Cocoseae	Syagrus	Syagrus oleracea
Cocoseae	Syagrus	Syagrus orinocensis
Cocoseae	Syagrus	Syagrus petraea
Cocoseae	Syagrus	Syagrus picrophylla
Cocoseae	Syagrus	Syagrus pleioclada
Cocoseae	Syagrus	Syagrus pseudococos
Cocoseae	Syagrus	Syagrus ruschiana
Cocoseae	Syagrus	Syagrus sancona
Cocoseae	Syagrus	Syagrus schizophylla
Cocoseae	Syagrus	Syagrus stratincola
Cocoseae	Syagrus	Syagrus vagans
Cocoseae	Syagrus	Syagrus werdermannii
Cocoseae	Syagrus	Syagrus romanzoffiana
Cocoseae	Syagrus + Lytocaryum	Syagrus smithii
Cocoseae	Syagrus + Lytocaryum	Syagrus amara
Cocoseae	Syagrus + Lytocaryum	Syagrus botryophora
Cocoseae	Syagrus + Lytocaryum	Syagrus campylospatha
Cocoseae	Syagrus + Lytocaryum	Syagrus cardenasii
Cocoseae	Syagrus + Lytocaryum	Syagrus cocoides
Cocoseae	Syagrus + Lytocaryum	Syagrus comosa
Cocoseae	Syagrus + Lytocaryum	Syagrus coronata
Cocoseae	Syagrus + Lytocaryum	Syagrus duartei
Cocoseae	Syagrus + Lytocaryum	Syagrus flexuosa
Cocoseae	Syagrus + Lytocaryum	Syagrus glaucescens
Cocoseae	Syagrus + Lytocaryum	Syagrus graminifolia
Cocoseae	Syagrus + Lytocaryum	Syagrus harleyi
Cocoseae	Syagrus + Lytocaryum	Syagrus inajai
Cocoseae	Syagrus + Lytocaryum	Syagrus macrocarpa
Cocoseae	Syagrus + Lytocaryum	Syagrus microphylla
Cocoseae	Syagrus + Lytocaryum	Syagrus oleracea
Cocoseae	Syagrus + Lytocaryum	Syagrus orinocensis
Cocoseae	Syagrus + Lytocaryum	Syagrus petraea
Cocoseae	Syagrus + Lytocaryum	Syagrus picrophylla
Cocoseae	Syagrus + Lytocaryum	Syagrus pleioclada
Cocoseae	Syagrus + Lytocaryum	Syagrus pseudococos
Cocoseae	Syagrus + Lytocaryum	Syagrus ruschiana
Cocoseae	Syagrus + Lytocaryum	Syagrus sancona
Cocoseae	Syagrus + Lytocaryum	Syagrus schizophylla
Cocoseae	Syagrus + Lytocaryum	Syagrus stratincola
Cocoseae	Syagrus + Lytocaryum	Syagrus vagans
Cocoseae	Syagrus + Lytocaryum	Syagrus werdermannii
Cocoseae	Syagrus + Lytocaryum	Syagrus romanzoffiana
Cocoseae	Syagrus + Lytocaryum	Lytocaryum weddellianum
Cocoseae	Syagrus + Lytocaryum	Lytocaryum hoehnei
Cocoseae	Syagrus + Lytocaryum + Allagoptera	Syagrus smithii
Cocoseae	Syagrus + Lytocaryum + Allagoptera	Syagrus amara
Cocoseae	Syagrus + Lytocaryum + Allagoptera	Syagrus botryophora
Cocoseae	Syagrus + Lytocaryum + Allagoptera	Syagrus campylospatha
Cocoseae	Syagrus + Lytocaryum + Allagoptera	Syagrus cardenasii
Cocoseae	Syagrus + Lytocaryum + Allagoptera	Syagrus cocoides
Cocoseae	Syagrus + Lytocaryum + Allagoptera	Syagrus comosa
Cocoseae	Syagrus + Lytocaryum + Allagoptera	Syagrus coronata
Cocoseae	Syagrus + Lytocaryum + Allagoptera	Syagrus duartei
Cocoseae	Syagrus + Lytocaryum + Allagoptera	Syagrus flexuosa
Cocoseae	Syagrus + Lytocaryum + Allagoptera	Syagrus glaucescens
Cocoseae	Syagrus + Lytocaryum + Allagoptera	Syagrus graminifolia
Cocoseae	Syagrus + Lytocaryum + Allagoptera	Syagrus harleyi
Cocoseae	Syagrus + Lytocaryum + Allagoptera	Syagrus inajai
Cocoseae	Syagrus + Lytocaryum + Allagoptera	Syagrus macrocarpa
Cocoseae	Syagrus + Lytocaryum + Allagoptera	Syagrus microphylla
Cocoseae	Syagrus + Lytocaryum + Allagoptera	Syagrus oleracea
Cocoseae	Syagrus + Lytocaryum + Allagoptera	Syagrus orinocensis
Cocoseae	Syagrus + Lytocaryum + Allagoptera	Syagrus petraea
Cocoseae	Syagrus + Lytocaryum + Allagoptera	Syagrus picrophylla
Cocoseae	Syagrus + Lytocaryum + Allagoptera	Syagrus pleioclada
Cocoseae	Syagrus + Lytocaryum + Allagoptera	Syagrus pseudococos
Cocoseae	Syagrus + Lytocaryum + Allagoptera	Syagrus ruschiana
Cocoseae	Syagrus + Lytocaryum + Allagoptera	Syagrus sancona
Cocoseae	Syagrus + Lytocaryum + Allagoptera	Syagrus schizophylla
Cocoseae	Syagrus + Lytocaryum + Allagoptera	Syagrus stratincola
Cocoseae	Syagrus + Lytocaryum + Allagoptera	Syagrus vagans
Cocoseae	Syagrus + Lytocaryum + Allagoptera	Syagrus werdermannii
Cocoseae	Syagrus + Lytocaryum + Allagoptera	Syagrus romanzoffiana
Cocoseae	Syagrus + Lytocaryum + Allagoptera	Lytocaryum weddellianum
Cocoseae	Syagrus + Lytocaryum + Allagoptera	Lytocaryum hoehnei
Cocoseae	Syagrus + Lytocaryum + Allagoptera	Allagoptera caudescens
Cocoseae	Syagrus + Lytocaryum + Allagoptera	Allagoptera arenaria
Cocoseae	Syagrus + Lytocaryum + Allagoptera	Allagoptera brevicalyx
Cocoseae	Syagrus + Lytocaryum + Allagoptera	Allagoptera campestris
Cocoseae	Syagrus + Lytocaryum + Allagoptera	Allagoptera leucocalyx
Cocoseae	Attaleinae	Jubaea chilensis
Cocoseae	Attaleinae	Butia yatay
Cocoseae	Attaleinae	Butia archeri
Cocoseae	Attaleinae	Butia campicola
Cocoseae	Attaleinae	Butia eriospatha
Cocoseae	Attaleinae	Butia leptospatha
Cocoseae	Attaleinae	Butia microspadix
Cocoseae	Attaleinae	Butia paraguayensis
Cocoseae	Attaleinae	Butia purpurascens
Cocoseae	Attaleinae	Butia capitata
Cocoseae	Attaleinae	Attalea phalerata
Cocoseae	Attaleinae	Attalea amygdalina
Cocoseae	Attaleinae	Attalea attaleoides
Cocoseae	Attaleinae	Attalea cohune
Cocoseae	Attaleinae	Attalea colenda
Cocoseae	Attaleinae	Attalea crassispatha
Cocoseae	Attaleinae	Attalea cuatrecasana
Cocoseae	Attaleinae	Attalea dahlgreniana
Cocoseae	Attaleinae	Attalea dubia
Cocoseae	Attaleinae	Attalea eichleri
Cocoseae	Attaleinae	Attalea exigua
Cocoseae	Attaleinae	Attalea funifera
Cocoseae	Attaleinae	Attalea geraensis
Cocoseae	Attaleinae	Attalea humilis
Cocoseae	Attaleinae	Attalea iguadummat
Cocoseae	Attaleinae	Attalea insignis
Cocoseae	Attaleinae	Attalea luetzelburgii
Cocoseae	Attaleinae	Attalea maripa
Cocoseae	Attaleinae	Attalea microcarpa
Cocoseae	Attaleinae	Attalea nucifera
Cocoseae	Attaleinae	Attalea oleifera
Cocoseae	Attaleinae	Attalea pindobassu
Cocoseae	Attaleinae	Attalea racemosa
Cocoseae	Attaleinae	Attalea speciosa
Cocoseae	Attaleinae	Attalea spectabilis
Cocoseae	Attaleinae	Attalea tessmannii
Cocoseae	Attaleinae	Attalea allenii
Cocoseae	Attaleinae	Attalea butyracea
Cocoseae	Attaleinae	Parajubaea torallyi
Cocoseae	Attaleinae	Parajubaea cocoides
Cocoseae	Attaleinae	Syagrus smithii
Cocoseae	Attaleinae	Syagrus amara
Cocoseae	Attaleinae	Syagrus botryophora
Cocoseae	Attaleinae	Syagrus campylospatha
Cocoseae	Attaleinae	Syagrus cardenasii
Cocoseae	Attaleinae	Syagrus cocoides
Cocoseae	Attaleinae	Syagrus comosa
Cocoseae	Attaleinae	Syagrus coronata
Cocoseae	Attaleinae	Syagrus duartei
Cocoseae	Attaleinae	Syagrus flexuosa
Cocoseae	Attaleinae	Syagrus glaucescens
Cocoseae	Attaleinae	Syagrus graminifolia
Cocoseae	Attaleinae	Syagrus harleyi
Cocoseae	Attaleinae	Syagrus inajai
Cocoseae	Attaleinae	Syagrus macrocarpa
Cocoseae	Attaleinae	Syagrus microphylla
Cocoseae	Attaleinae	Syagrus oleracea
Cocoseae	Attaleinae	Syagrus orinocensis
Cocoseae	Attaleinae	Syagrus petraea
Cocoseae	Attaleinae	Syagrus picrophylla
Cocoseae	Attaleinae	Syagrus pleioclada
Cocoseae	Attaleinae	Syagrus pseudococos
Cocoseae	Attaleinae	Syagrus ruschiana
Cocoseae	Attaleinae	Syagrus sancona
Cocoseae	Attaleinae	Syagrus schizophylla
Cocoseae	Attaleinae	Syagrus stratincola
Cocoseae	Attaleinae	Syagrus vagans
Cocoseae	Attaleinae	Syagrus werdermannii
Cocoseae	Attaleinae	Syagrus romanzoffiana
Cocoseae	Attaleinae	Lytocaryum weddellianum
Cocoseae	Attaleinae	Lytocaryum hoehnei
Cocoseae	Attaleinae	Allagoptera caudescens
Cocoseae	Attaleinae	Allagoptera arenaria
Cocoseae	Attaleinae	Allagoptera brevicalyx
Cocoseae	Attaleinae	Allagoptera campestris
Cocoseae	Attaleinae	Allagoptera leucocalyx
Cocoseae + Reinhardtieae	Attaleinae + Reinhardtia	Jubaea chilensis
Cocoseae + Reinhardtieae	Attaleinae + Reinhardtia	Butia yatay
Cocoseae + Reinhardtieae	Attaleinae + Reinhardtia	Butia archeri
Cocoseae + Reinhardtieae	Attaleinae + Reinhardtia	Butia campicola
Cocoseae + Reinhardtieae	Attaleinae + Reinhardtia	Butia eriospatha
Cocoseae + Reinhardtieae	Attaleinae + Reinhardtia	Butia leptospatha
Cocoseae + Reinhardtieae	Attaleinae + Reinhardtia	Butia microspadix
Cocoseae + Reinhardtieae	Attaleinae + Reinhardtia	Butia paraguayensis
Cocoseae + Reinhardtieae	Attaleinae + Reinhardtia	Butia purpurascens
Cocoseae + Reinhardtieae	Attaleinae + Reinhardtia	Butia capitata
Cocoseae + Reinhardtieae	Attaleinae + Reinhardtia	Attalea phalerata
Cocoseae + Reinhardtieae	Attaleinae + Reinhardtia	Attalea amygdalina
Cocoseae + Reinhardtieae	Attaleinae + Reinhardtia	Attalea attaleoides
Cocoseae + Reinhardtieae	Attaleinae + Reinhardtia	Attalea cohune
Cocoseae + Reinhardtieae	Attaleinae + Reinhardtia	Attalea colenda
Cocoseae + Reinhardtieae	Attaleinae + Reinhardtia	Attalea crassispatha
Cocoseae + Reinhardtieae	Attaleinae + Reinhardtia	Attalea cuatrecasana
Cocoseae + Reinhardtieae	Attaleinae + Reinhardtia	Attalea dahlgreniana
Cocoseae + Reinhardtieae	Attaleinae + Reinhardtia	Attalea dubia
Cocoseae + Reinhardtieae	Attaleinae + Reinhardtia	Attalea eichleri
Cocoseae + Reinhardtieae	Attaleinae + Reinhardtia	Attalea exigua
Cocoseae + Reinhardtieae	Attaleinae + Reinhardtia	Attalea funifera
Cocoseae + Reinhardtieae	Attaleinae + Reinhardtia	Attalea geraensis
Cocoseae + Reinhardtieae	Attaleinae + Reinhardtia	Attalea humilis
Cocoseae + Reinhardtieae	Attaleinae + Reinhardtia	Attalea iguadummat
Cocoseae + Reinhardtieae	Attaleinae + Reinhardtia	Attalea insignis
Cocoseae + Reinhardtieae	Attaleinae + Reinhardtia	Attalea luetzelburgii
Cocoseae + Reinhardtieae	Attaleinae + Reinhardtia	Attalea maripa
Cocoseae + Reinhardtieae	Attaleinae + Reinhardtia	Attalea microcarpa
Cocoseae + Reinhardtieae	Attaleinae + Reinhardtia	Attalea nucifera
Cocoseae + Reinhardtieae	Attaleinae + Reinhardtia	Attalea oleifera
Cocoseae + Reinhardtieae	Attaleinae + Reinhardtia	Attalea pindobassu
Cocoseae + Reinhardtieae	Attaleinae + Reinhardtia	Attalea racemosa
Cocoseae + Reinhardtieae	Attaleinae + Reinhardtia	Attalea speciosa
Cocoseae + Reinhardtieae	Attaleinae + Reinhardtia	Attalea spectabilis
Cocoseae + Reinhardtieae	Attaleinae + Reinhardtia	Attalea tessmannii
Cocoseae + Reinhardtieae	Attaleinae + Reinhardtia	Attalea allenii
Cocoseae + Reinhardtieae	Attaleinae + Reinhardtia	Attalea butyracea
Cocoseae + Reinhardtieae	Attaleinae + Reinhardtia	Parajubaea torallyi
Cocoseae + Reinhardtieae	Attaleinae + Reinhardtia	Parajubaea cocoides
Cocoseae + Reinhardtieae	Attaleinae + Reinhardtia	Syagrus smithii
Cocoseae + Reinhardtieae	Attaleinae + Reinhardtia	Syagrus amara
Cocoseae + Reinhardtieae	Attaleinae + Reinhardtia	Syagrus botryophora
Cocoseae + Reinhardtieae	Attaleinae + Reinhardtia	Syagrus campylospatha
Cocoseae + Reinhardtieae	Attaleinae + Reinhardtia	Syagrus cardenasii
Cocoseae + Reinhardtieae	Attaleinae + Reinhardtia	Syagrus cocoides
Cocoseae + Reinhardtieae	Attaleinae + Reinhardtia	Syagrus comosa
Cocoseae + Reinhardtieae	Attaleinae + Reinhardtia	Syagrus coronata
Cocoseae + Reinhardtieae	Attaleinae + Reinhardtia	Syagrus duartei
Cocoseae + Reinhardtieae	Attaleinae + Reinhardtia	Syagrus flexuosa
Cocoseae + Reinhardtieae	Attaleinae + Reinhardtia	Syagrus glaucescens
Cocoseae + Reinhardtieae	Attaleinae + Reinhardtia	Syagrus graminifolia
Cocoseae + Reinhardtieae	Attaleinae + Reinhardtia	Syagrus harleyi
Cocoseae + Reinhardtieae	Attaleinae + Reinhardtia	Syagrus inajai
Cocoseae + Reinhardtieae	Attaleinae + Reinhardtia	Syagrus macrocarpa
Cocoseae + Reinhardtieae	Attaleinae + Reinhardtia	Syagrus microphylla
Cocoseae + Reinhardtieae	Attaleinae + Reinhardtia	Syagrus oleracea
Cocoseae + Reinhardtieae	Attaleinae + Reinhardtia	Syagrus orinocensis
Cocoseae + Reinhardtieae	Attaleinae + Reinhardtia	Syagrus petraea
Cocoseae + Reinhardtieae	Attaleinae + Reinhardtia	Syagrus picrophylla
Cocoseae + Reinhardtieae	Attaleinae + Reinhardtia	Syagrus pleioclada
Cocoseae + Reinhardtieae	Attaleinae + Reinhardtia	Syagrus pseudococos
Cocoseae + Reinhardtieae	Attaleinae + Reinhardtia	Syagrus ruschiana
Cocoseae + Reinhardtieae	Attaleinae + Reinhardtia	Syagrus sancona
Cocoseae + Reinhardtieae	Attaleinae + Reinhardtia	Syagrus schizophylla
Cocoseae + Reinhardtieae	Attaleinae + Reinhardtia	Syagrus stratincola
Cocoseae + Reinhardtieae	Attaleinae + Reinhardtia	Syagrus vagans
Cocoseae + Reinhardtieae	Attaleinae + Reinhardtia	Syagrus werdermannii
Cocoseae + Reinhardtieae	Attaleinae + Reinhardtia	Syagrus romanzoffiana
Cocoseae + Reinhardtieae	Attaleinae + Reinhardtia	Lytocaryum weddellianum
Cocoseae + Reinhardtieae	Attaleinae + Reinhardtia	Lytocaryum hoehnei
Cocoseae + Reinhardtieae	Attaleinae + Reinhardtia	Allagoptera caudescens
Cocoseae + Reinhardtieae	Attaleinae + Reinhardtia	Allagoptera arenaria
Cocoseae + Reinhardtieae	Attaleinae + Reinhardtia	Allagoptera brevicalyx
Cocoseae + Reinhardtieae	Attaleinae + Reinhardtia	Allagoptera campestris
Cocoseae + Reinhardtieae	Attaleinae + Reinhardtia	Allagoptera leucocalyx
Cocoseae + Reinhardtieae	Attaleinae + Reinhardtia	Reinhardtia gracilis
Cocoseae + Reinhardtieae	Attaleinae + Reinhardtia	Reinhardtia simplex
Cocoseae + Reinhardtieae	Attaleinae + Reinhardtia	Reinhardtia elegans
Cocoseae + Reinhardtieae	Attaleinae + Reinhardtia	Reinhardtia koschnyana
Cocoseae + Reinhardtieae	Attaleinae + Reinhardtia	Reinhardtia latisecta
Cocoseae + Reinhardtieae	Attaleinae + Reinhardtia	Reinhardtia paiewonskiana
Cocoseae	Acrocomia	Acrocomia aculeata
Cocoseae	Acrocomia	Acrocomia hassleri
Cocoseae + Reinhardtieae	Cocoseae + Reinhardtieae	Reinhardtia gracilis
Cocoseae + Reinhardtieae	Cocoseae + Reinhardtieae	Reinhardtia simplex
Cocoseae + Reinhardtieae	Cocoseae + Reinhardtieae	Reinhardtia elegans
Cocoseae + Reinhardtieae	Cocoseae + Reinhardtieae	Reinhardtia koschnyana
Cocoseae + Reinhardtieae	Cocoseae + Reinhardtieae	Reinhardtia latisecta
Cocoseae + Reinhardtieae	Cocoseae + Reinhardtieae	Reinhardtia paiewonskiana
Cocoseae + Reinhardtieae	Cocoseae + Reinhardtieae	Jubaea chilensis
Cocoseae + Reinhardtieae	Cocoseae + Reinhardtieae	Butia yatay
Cocoseae + Reinhardtieae	Cocoseae + Reinhardtieae	Butia archeri
Cocoseae + Reinhardtieae	Cocoseae + Reinhardtieae	Butia campicola
Cocoseae + Reinhardtieae	Cocoseae + Reinhardtieae	Butia eriospatha
Cocoseae + Reinhardtieae	Cocoseae + Reinhardtieae	Butia leptospatha
Cocoseae + Reinhardtieae	Cocoseae + Reinhardtieae	Butia microspadix
Cocoseae + Reinhardtieae	Cocoseae + Reinhardtieae	Butia paraguayensis
Cocoseae + Reinhardtieae	Cocoseae + Reinhardtieae	Butia purpurascens
Cocoseae + Reinhardtieae	Cocoseae + Reinhardtieae	Butia capitata
Cocoseae + Reinhardtieae	Cocoseae + Reinhardtieae	Attalea phalerata
Cocoseae + Reinhardtieae	Cocoseae + Reinhardtieae	Attalea amygdalina
Cocoseae + Reinhardtieae	Cocoseae + Reinhardtieae	Attalea attaleoides
Cocoseae + Reinhardtieae	Cocoseae + Reinhardtieae	Attalea cohune
Cocoseae + Reinhardtieae	Cocoseae + Reinhardtieae	Attalea colenda
Cocoseae + Reinhardtieae	Cocoseae + Reinhardtieae	Attalea crassispatha
Cocoseae + Reinhardtieae	Cocoseae + Reinhardtieae	Attalea cuatrecasana
Cocoseae + Reinhardtieae	Cocoseae + Reinhardtieae	Attalea dahlgreniana
Cocoseae + Reinhardtieae	Cocoseae + Reinhardtieae	Attalea dubia
Cocoseae + Reinhardtieae	Cocoseae + Reinhardtieae	Attalea eichleri
Cocoseae + Reinhardtieae	Cocoseae + Reinhardtieae	Attalea exigua
Cocoseae + Reinhardtieae	Cocoseae + Reinhardtieae	Attalea funifera
Cocoseae + Reinhardtieae	Cocoseae + Reinhardtieae	Attalea geraensis
Cocoseae + Reinhardtieae	Cocoseae + Reinhardtieae	Attalea humilis
Cocoseae + Reinhardtieae	Cocoseae + Reinhardtieae	Attalea iguadummat
Cocoseae + Reinhardtieae	Cocoseae + Reinhardtieae	Attalea insignis
Cocoseae + Reinhardtieae	Cocoseae + Reinhardtieae	Attalea luetzelburgii
Cocoseae + Reinhardtieae	Cocoseae + Reinhardtieae	Attalea maripa
Cocoseae + Reinhardtieae	Cocoseae + Reinhardtieae	Attalea microcarpa
Cocoseae + Reinhardtieae	Cocoseae + Reinhardtieae	Attalea nucifera
Cocoseae + Reinhardtieae	Cocoseae + Reinhardtieae	Attalea oleifera
Cocoseae + Reinhardtieae	Cocoseae + Reinhardtieae	Attalea pindobassu
Cocoseae + Reinhardtieae	Cocoseae + Reinhardtieae	Attalea racemosa
Cocoseae + Reinhardtieae	Cocoseae + Reinhardtieae	Attalea speciosa
Cocoseae + Reinhardtieae	Cocoseae + Reinhardtieae	Attalea spectabilis
Cocoseae + Reinhardtieae	Cocoseae + Reinhardtieae	Attalea tessmannii
Cocoseae + Reinhardtieae	Cocoseae + Reinhardtieae	Attalea allenii
Cocoseae + Reinhardtieae	Cocoseae + Reinhardtieae	Attalea butyracea
Cocoseae + Reinhardtieae	Cocoseae + Reinhardtieae	Parajubaea torallyi
Cocoseae + Reinhardtieae	Cocoseae + Reinhardtieae	Parajubaea cocoides
Cocoseae + Reinhardtieae	Cocoseae + Reinhardtieae	Syagrus smithii
Cocoseae + Reinhardtieae	Cocoseae + Reinhardtieae	Syagrus amara
Cocoseae + Reinhardtieae	Cocoseae + Reinhardtieae	Syagrus botryophora
Cocoseae + Reinhardtieae	Cocoseae + Reinhardtieae	Syagrus campylospatha
Cocoseae + Reinhardtieae	Cocoseae + Reinhardtieae	Syagrus cardenasii
Cocoseae + Reinhardtieae	Cocoseae + Reinhardtieae	Syagrus cocoides
Cocoseae + Reinhardtieae	Cocoseae + Reinhardtieae	Syagrus comosa
Cocoseae + Reinhardtieae	Cocoseae + Reinhardtieae	Syagrus coronata
Cocoseae + Reinhardtieae	Cocoseae + Reinhardtieae	Syagrus duartei
Cocoseae + Reinhardtieae	Cocoseae + Reinhardtieae	Syagrus flexuosa
Cocoseae + Reinhardtieae	Cocoseae + Reinhardtieae	Syagrus glaucescens
Cocoseae + Reinhardtieae	Cocoseae + Reinhardtieae	Syagrus graminifolia
Cocoseae + Reinhardtieae	Cocoseae + Reinhardtieae	Syagrus harleyi
Cocoseae + Reinhardtieae	Cocoseae + Reinhardtieae	Syagrus inajai
Cocoseae + Reinhardtieae	Cocoseae + Reinhardtieae	Syagrus macrocarpa
Cocoseae + Reinhardtieae	Cocoseae + Reinhardtieae	Syagrus microphylla
Cocoseae + Reinhardtieae	Cocoseae + Reinhardtieae	Syagrus oleracea
Cocoseae + Reinhardtieae	Cocoseae + Reinhardtieae	Syagrus orinocensis
Cocoseae + Reinhardtieae	Cocoseae + Reinhardtieae	Syagrus petraea
Cocoseae + Reinhardtieae	Cocoseae + Reinhardtieae	Syagrus picrophylla
Cocoseae + Reinhardtieae	Cocoseae + Reinhardtieae	Syagrus pleioclada
Cocoseae + Reinhardtieae	Cocoseae + Reinhardtieae	Syagrus pseudococos
Cocoseae + Reinhardtieae	Cocoseae + Reinhardtieae	Syagrus ruschiana
Cocoseae + Reinhardtieae	Cocoseae + Reinhardtieae	Syagrus sancona
Cocoseae + Reinhardtieae	Cocoseae + Reinhardtieae	Syagrus schizophylla
Cocoseae + Reinhardtieae	Cocoseae + Reinhardtieae	Syagrus stratincola
Cocoseae + Reinhardtieae	Cocoseae + Reinhardtieae	Syagrus vagans
Cocoseae + Reinhardtieae	Cocoseae + Reinhardtieae	Syagrus werdermannii
Cocoseae + Reinhardtieae	Cocoseae + Reinhardtieae	Syagrus romanzoffiana
Cocoseae + Reinhardtieae	Cocoseae + Reinhardtieae	Lytocaryum weddellianum
Cocoseae + Reinhardtieae	Cocoseae + Reinhardtieae	Lytocaryum hoehnei
Cocoseae + Reinhardtieae	Cocoseae + Reinhardtieae	Allagoptera caudescens
Cocoseae + Reinhardtieae	Cocoseae + Reinhardtieae	Allagoptera arenaria
Cocoseae + Reinhardtieae	Cocoseae + Reinhardtieae	Allagoptera brevicalyx
Cocoseae + Reinhardtieae	Cocoseae + Reinhardtieae	Allagoptera campestris
Cocoseae + Reinhardtieae	Cocoseae + Reinhardtieae	Allagoptera leucocalyx
Cocoseae + Reinhardtieae	Cocoseae + Reinhardtieae	Aiphanes acaulis
Cocoseae + Reinhardtieae	Cocoseae + Reinhardtieae	Aiphanes chiribogensis
Cocoseae + Reinhardtieae	Cocoseae + Reinhardtieae	Aiphanes deltoidea
Cocoseae + Reinhardtieae	Cocoseae + Reinhardtieae	Aiphanes eggersii
Cocoseae + Reinhardtieae	Cocoseae + Reinhardtieae	Aiphanes gelatinosa
Cocoseae + Reinhardtieae	Cocoseae + Reinhardtieae	Aiphanes leiostachys
Cocoseae + Reinhardtieae	Cocoseae + Reinhardtieae	Aiphanes lindeniana
Cocoseae + Reinhardtieae	Cocoseae + Reinhardtieae	Aiphanes linearis
Cocoseae + Reinhardtieae	Cocoseae + Reinhardtieae	Aiphanes macroloba
Cocoseae + Reinhardtieae	Cocoseae + Reinhardtieae	Aiphanes parvifolia
Cocoseae + Reinhardtieae	Cocoseae + Reinhardtieae	Aiphanes simplex
Cocoseae + Reinhardtieae	Cocoseae + Reinhardtieae	Aiphanes tricuspidata
Cocoseae + Reinhardtieae	Cocoseae + Reinhardtieae	Aiphanes verrucosa
Cocoseae + Reinhardtieae	Cocoseae + Reinhardtieae	Aiphanes weberbaueri
Cocoseae + Reinhardtieae	Cocoseae + Reinhardtieae	Aiphanes ulei
Cocoseae + Reinhardtieae	Cocoseae + Reinhardtieae	Aiphanes spicata
Cocoseae + Reinhardtieae	Cocoseae + Reinhardtieae	Aiphanes grandis
Cocoseae + Reinhardtieae	Cocoseae + Reinhardtieae	Aiphanes hirsuta
Cocoseae + Reinhardtieae	Cocoseae + Reinhardtieae	Aiphanes erinacea
Cocoseae + Reinhardtieae	Cocoseae + Reinhardtieae	Aiphanes minima
Cocoseae + Reinhardtieae	Cocoseae + Reinhardtieae	Bactris major
Cocoseae + Reinhardtieae	Cocoseae + Reinhardtieae	Bactris bifida
Cocoseae + Reinhardtieae	Cocoseae + Reinhardtieae	Bactris ferruginea
Cocoseae + Reinhardtieae	Cocoseae + Reinhardtieae	Bactris guineensis
Cocoseae + Reinhardtieae	Cocoseae + Reinhardtieae	Bactris simplicifrons
Cocoseae + Reinhardtieae	Cocoseae + Reinhardtieae	Bactris killipii
Cocoseae + Reinhardtieae	Cocoseae + Reinhardtieae	Bactris acanthocarpa
Cocoseae + Reinhardtieae	Cocoseae + Reinhardtieae	Bactris riparia
Cocoseae + Reinhardtieae	Cocoseae + Reinhardtieae	Bactris gasipaes
Cocoseae + Reinhardtieae	Cocoseae + Reinhardtieae	Bactris pliniana
Cocoseae + Reinhardtieae	Cocoseae + Reinhardtieae	Bactris setulosa
Cocoseae + Reinhardtieae	Cocoseae + Reinhardtieae	Bactris campestris
Cocoseae + Reinhardtieae	Cocoseae + Reinhardtieae	Bactris barronis
Cocoseae + Reinhardtieae	Cocoseae + Reinhardtieae	Bactris constanciae
Cocoseae + Reinhardtieae	Cocoseae + Reinhardtieae	Bactris acanthocarpoides
Cocoseae + Reinhardtieae	Cocoseae + Reinhardtieae	Bactris aubletiana
Cocoseae + Reinhardtieae	Cocoseae + Reinhardtieae	Bactris bahiensis
Cocoseae + Reinhardtieae	Cocoseae + Reinhardtieae	Bactris balanophora
Cocoseae + Reinhardtieae	Cocoseae + Reinhardtieae	Bactris bidentula
Cocoseae + Reinhardtieae	Cocoseae + Reinhardtieae	Bactris brongniartii
Cocoseae + Reinhardtieae	Cocoseae + Reinhardtieae	Bactris caryotifolia
Cocoseae + Reinhardtieae	Cocoseae + Reinhardtieae	Bactris caudata
Cocoseae + Reinhardtieae	Cocoseae + Reinhardtieae	Bactris charnleyae
Cocoseae + Reinhardtieae	Cocoseae + Reinhardtieae	Bactris coloniata
Cocoseae + Reinhardtieae	Cocoseae + Reinhardtieae	Bactris coloradonis
Cocoseae + Reinhardtieae	Cocoseae + Reinhardtieae	Bactris concinna
Cocoseae + Reinhardtieae	Cocoseae + Reinhardtieae	Bactris corossilla
Cocoseae + Reinhardtieae	Cocoseae + Reinhardtieae	Bactris cuspidata
Cocoseae + Reinhardtieae	Cocoseae + Reinhardtieae	Bactris dianeura
Cocoseae + Reinhardtieae	Cocoseae + Reinhardtieae	Bactris elegans
Cocoseae + Reinhardtieae	Cocoseae + Reinhardtieae	Bactris fissifrons
Cocoseae + Reinhardtieae	Cocoseae + Reinhardtieae	Bactris gastoniana
Cocoseae + Reinhardtieae	Cocoseae + Reinhardtieae	Bactris glandulosa
Cocoseae + Reinhardtieae	Cocoseae + Reinhardtieae	Bactris glassmanii
Cocoseae + Reinhardtieae	Cocoseae + Reinhardtieae	Bactris glaucescens
Cocoseae + Reinhardtieae	Cocoseae + Reinhardtieae	Bactris gracilior
Cocoseae + Reinhardtieae	Cocoseae + Reinhardtieae	Bactris grayumii
Cocoseae + Reinhardtieae	Cocoseae + Reinhardtieae	Bactris hatschbachii
Cocoseae + Reinhardtieae	Cocoseae + Reinhardtieae	Bactris hirta
Cocoseae + Reinhardtieae	Cocoseae + Reinhardtieae	Bactris hondurensis
Cocoseae + Reinhardtieae	Cocoseae + Reinhardtieae	Bactris horridispatha
Cocoseae + Reinhardtieae	Cocoseae + Reinhardtieae	Bactris kunorum
Cocoseae + Reinhardtieae	Cocoseae + Reinhardtieae	Bactris longiseta
Cocoseae + Reinhardtieae	Cocoseae + Reinhardtieae	Bactris macroacantha
Cocoseae + Reinhardtieae	Cocoseae + Reinhardtieae	Bactris mexicana
Cocoseae + Reinhardtieae	Cocoseae + Reinhardtieae	Bactris militaris
Cocoseae + Reinhardtieae	Cocoseae + Reinhardtieae	Bactris oligocarpa
Cocoseae + Reinhardtieae	Cocoseae + Reinhardtieae	Bactris oligoclada
Cocoseae + Reinhardtieae	Cocoseae + Reinhardtieae	Bactris panamensis
Cocoseae + Reinhardtieae	Cocoseae + Reinhardtieae	Bactris pickelii
Cocoseae + Reinhardtieae	Cocoseae + Reinhardtieae	Bactris pilosa
Cocoseae + Reinhardtieae	Cocoseae + Reinhardtieae	Bactris plumeriana
Cocoseae + Reinhardtieae	Cocoseae + Reinhardtieae	Bactris ptariana
Cocoseae + Reinhardtieae	Cocoseae + Reinhardtieae	Bactris rhaphidacantha
Cocoseae + Reinhardtieae	Cocoseae + Reinhardtieae	Bactris setosa
Cocoseae + Reinhardtieae	Cocoseae + Reinhardtieae	Bactris soeiroana
Cocoseae + Reinhardtieae	Cocoseae + Reinhardtieae	Bactris syagroides
Cocoseae + Reinhardtieae	Cocoseae + Reinhardtieae	Bactris tefensis
Cocoseae + Reinhardtieae	Cocoseae + Reinhardtieae	Bactris tomentosa
Cocoseae + Reinhardtieae	Cocoseae + Reinhardtieae	Bactris turbinocarpa
Cocoseae + Reinhardtieae	Cocoseae + Reinhardtieae	Bactris vulgaris
Cocoseae + Reinhardtieae	Cocoseae + Reinhardtieae	Astrocaryum mexicanum
Cocoseae + Reinhardtieae	Cocoseae + Reinhardtieae	Astrocaryum alatum
Cocoseae + Reinhardtieae	Cocoseae + Reinhardtieae	Astrocaryum aculeatum
Cocoseae + Reinhardtieae	Cocoseae + Reinhardtieae	Astrocaryum standleyanum
Cocoseae + Reinhardtieae	Cocoseae + Reinhardtieae	Astrocaryum malybo
Cocoseae + Reinhardtieae	Cocoseae + Reinhardtieae	Astrocaryum campestre
Cocoseae + Reinhardtieae	Cocoseae + Reinhardtieae	Astrocaryum sciophilum
Cocoseae + Reinhardtieae	Cocoseae + Reinhardtieae	Astrocaryum vulgare
Cocoseae + Reinhardtieae	Cocoseae + Reinhardtieae	Astrocaryum murumuru
Cocoseae + Reinhardtieae	Cocoseae + Reinhardtieae	Astrocaryum chambira
Cocoseae + Reinhardtieae	Cocoseae + Reinhardtieae	Astrocaryum paramaca
Cocoseae + Reinhardtieae	Cocoseae + Reinhardtieae	Astrocaryum aculeatissimum
Cocoseae + Reinhardtieae	Cocoseae + Reinhardtieae	Astrocaryum confertum
Cocoseae + Reinhardtieae	Cocoseae + Reinhardtieae	Astrocaryum triandrum
Cocoseae + Reinhardtieae	Cocoseae + Reinhardtieae	Astrocaryum jauari
Cocoseae + Reinhardtieae	Cocoseae + Reinhardtieae	Astrocaryum acaule
Cocoseae + Reinhardtieae	Cocoseae + Reinhardtieae	Astrocaryum huaimi
Cocoseae + Reinhardtieae	Cocoseae + Reinhardtieae	Desmoncus orthacanthos
Cocoseae + Reinhardtieae	Cocoseae + Reinhardtieae	Desmoncus cirrhifera
Cocoseae + Reinhardtieae	Cocoseae + Reinhardtieae	Desmoncus polyacanthos
Cocoseae + Reinhardtieae	Cocoseae + Reinhardtieae	Desmoncus mitis
Cocoseae + Reinhardtieae	Cocoseae + Reinhardtieae	Desmoncus giganteus
Cocoseae + Reinhardtieae	Cocoseae + Reinhardtieae	Desmoncus phoenicocarpus
Cocoseae + Reinhardtieae	Cocoseae + Reinhardtieae	Desmoncus stans
Cocoseae + Reinhardtieae	Cocoseae + Reinhardtieae	Acrocomia aculeata
Cocoseae + Reinhardtieae	Cocoseae + Reinhardtieae	Acrocomia hassleri
Cocoseae + Reinhardtieae	Cocoseae + Reinhardtieae	Elaeis oleifera
Cocoseae + Reinhardtieae	Cocoseae + Reinhardtieae	Barcella odora

## Sheet: AMA
Over-Represented Groups
Tribe	Clade	Species
Lepidocaryeae	Mauritia + Mauritiella	Mauritiella aculeata
Lepidocaryeae	Mauritia + Mauritiella	Mauritiella armata
Lepidocaryeae	Mauritia + Mauritiella	Mauritiella macroclada
Lepidocaryeae	Mauritia + Mauritiella	Mauritia flexuosa
Lepidocaryeae	Mauritia + Mauritiella	Mauritia carana
Lepidocaryeae	Mauritiinae	Mauritiella aculeata
Lepidocaryeae	Mauritiinae	Mauritiella armata
Lepidocaryeae	Mauritiinae	Mauritiella macroclada
Lepidocaryeae	Mauritiinae	Mauritia flexuosa
Lepidocaryeae	Mauritiinae	Mauritia carana
Lepidocaryeae	Mauritiinae	Lepidocaryum tenue
Lepidocaryeae	Lepidocaryeae	Mauritiella aculeata
Lepidocaryeae	Lepidocaryeae	Mauritiella armata
Lepidocaryeae	Lepidocaryeae	Mauritiella macroclada
Lepidocaryeae	Lepidocaryeae	Mauritia flexuosa
Lepidocaryeae	Lepidocaryeae	Mauritia carana
Lepidocaryeae	Lepidocaryeae	Mauritiella aculeata
Lepidocaryeae	Lepidocaryeae	Mauritiella armata
Lepidocaryeae	Lepidocaryeae	Mauritiella macroclada
Lepidocaryeae	Lepidocaryeae	Mauritia flexuosa
Lepidocaryeae	Lepidocaryeae	Mauritia carana
Lepidocaryeae	Lepidocaryeae	Lepidocaryum tenue
Lepidocaryeae	Lepidocaryeae	Raphia taedigera
Cocoseae	Attalea	Attalea phalerata
Cocoseae	Attalea	Attalea amygdalina
Cocoseae	Attalea	Attalea attaleoides
Cocoseae	Attalea	Attalea cohune
Cocoseae	Attalea	Attalea colenda
Cocoseae	Attalea	Attalea crassispatha
Cocoseae	Attalea	Attalea cuatrecasana
Cocoseae	Attalea	Attalea dahlgreniana
Cocoseae	Attalea	Attalea dubia
Cocoseae	Attalea	Attalea eichleri
Cocoseae	Attalea	Attalea exigua
Cocoseae	Attalea	Attalea funifera
Cocoseae	Attalea	Attalea geraensis
Cocoseae	Attalea	Attalea humilis
Cocoseae	Attalea	Attalea iguadummat
Cocoseae	Attalea	Attalea insignis
Cocoseae	Attalea	Attalea luetzelburgii
Cocoseae	Attalea	Attalea maripa
Cocoseae	Attalea	Attalea microcarpa
Cocoseae	Attalea	Attalea nucifera
Cocoseae	Attalea	Attalea oleifera
Cocoseae	Attalea	Attalea pindobassu
Cocoseae	Attalea	Attalea racemosa
Cocoseae	Attalea	Attalea speciosa
Cocoseae	Attalea	Attalea spectabilis
Cocoseae	Attalea	Attalea tessmannii
Cocoseae	Attalea	Attalea allenii
Cocoseae	Attalea	Attalea butyracea
Cocoseae	Bactris	Bactris major
Cocoseae	Bactris	Bactris bifida
Cocoseae	Bactris	Bactris ferruginea
Cocoseae	Bactris	Bactris guineensis
Cocoseae	Bactris	Bactris simplicifrons
Cocoseae	Bactris	Bactris killipii
Cocoseae	Bactris	Bactris acanthocarpa
Cocoseae	Bactris	Bactris riparia
Cocoseae	Bactris	Bactris gasipaes
Cocoseae	Bactris	Bactris pliniana
Cocoseae	Bactris	Bactris setulosa
Cocoseae	Bactris	Bactris campestris
Cocoseae	Bactris	Bactris barronis
Cocoseae	Bactris	Bactris constanciae
Cocoseae	Bactris	Bactris acanthocarpoides
Cocoseae	Bactris	Bactris aubletiana
Cocoseae	Bactris	Bactris bahiensis
Cocoseae	Bactris	Bactris balanophora
Cocoseae	Bactris	Bactris bidentula
Cocoseae	Bactris	Bactris brongniartii
Cocoseae	Bactris	Bactris caryotifolia
Cocoseae	Bactris	Bactris caudata
Cocoseae	Bactris	Bactris charnleyae
Cocoseae	Bactris	Bactris coloniata
Cocoseae	Bactris	Bactris coloradonis
Cocoseae	Bactris	Bactris concinna
Cocoseae	Bactris	Bactris corossilla
Cocoseae	Bactris	Bactris cuspidata
Cocoseae	Bactris	Bactris dianeura
Cocoseae	Bactris	Bactris elegans
Cocoseae	Bactris	Bactris fissifrons
Cocoseae	Bactris	Bactris gastoniana
Cocoseae	Bactris	Bactris glandulosa
Cocoseae	Bactris	Bactris glassmanii
Cocoseae	Bactris	Bactris glaucescens
Cocoseae	Bactris	Bactris gracilior
Cocoseae	Bactris	Bactris grayumii
Cocoseae	Bactris	Bactris hatschbachii
Cocoseae	Bactris	Bactris hirta
Cocoseae	Bactris	Bactris hondurensis
Cocoseae	Bactris	Bactris horridispatha
Cocoseae	Bactris	Bactris kunorum
Cocoseae	Bactris	Bactris longiseta
Cocoseae	Bactris	Bactris macroacantha
Cocoseae	Bactris	Bactris mexicana
Cocoseae	Bactris	Bactris militaris
Cocoseae	Bactris	Bactris oligocarpa
Cocoseae	Bactris	Bactris oligoclada
Cocoseae	Bactris	Bactris panamensis
Cocoseae	Bactris	Bactris pickelii
Cocoseae	Bactris	Bactris pilosa
Cocoseae	Bactris	Bactris plumeriana
Cocoseae	Bactris	Bactris ptariana
Cocoseae	Bactris	Bactris rhaphidacantha
Cocoseae	Bactris	Bactris setosa
Cocoseae	Bactris	Bactris soeiroana
Cocoseae	Bactris	Bactris syagroides
Cocoseae	Bactris	Bactris tefensis
Cocoseae	Bactris	Bactris tomentosa
Cocoseae	Bactris	Bactris turbinocarpa
Cocoseae	Bactris	Bactris vulgaris
Cocoseae	Astrocaryum	Astrocaryum mexicanum
Cocoseae	Astrocaryum	Astrocaryum alatum
Cocoseae	Astrocaryum	Astrocaryum aculeatum
Cocoseae	Astrocaryum	Astrocaryum standleyanum
Cocoseae	Astrocaryum	Astrocaryum malybo
Cocoseae	Astrocaryum	Astrocaryum campestre
Cocoseae	Astrocaryum	Astrocaryum sciophilum
Cocoseae	Astrocaryum	Astrocaryum vulgare
Cocoseae	Astrocaryum	Astrocaryum murumuru
Cocoseae	Astrocaryum	Astrocaryum chambira
Cocoseae	Astrocaryum	Astrocaryum paramaca
Cocoseae	Astrocaryum	Astrocaryum aculeatissimum
Cocoseae	Astrocaryum	Astrocaryum confertum
Cocoseae	Astrocaryum	Astrocaryum triandrum
Cocoseae	Astrocaryum	Astrocaryum jauari
Cocoseae	Astrocaryum	Astrocaryum acaule
Cocoseae	Astrocaryum	Astrocaryum huaimi
Cocoseae	Desmoncus	Desmoncus orthacanthos
Cocoseae	Desmoncus	Desmoncus cirrhifera
Cocoseae	Desmoncus	Desmoncus polyacanthos
Cocoseae	Desmoncus	Desmoncus mitis
Cocoseae	Desmoncus	Desmoncus giganteus
Cocoseae	Desmoncus	Desmoncus phoenicocarpus
Cocoseae	Desmoncus	Desmoncus stans
Cocoseae	Desmoncus + Acrocomia	Desmoncus orthacanthos
Cocoseae	Desmoncus + Acrocomia	Desmoncus cirrhifera
Cocoseae	Desmoncus + Acrocomia	Desmoncus polyacanthos
Cocoseae	Desmoncus + Acrocomia	Desmoncus mitis
Cocoseae	Desmoncus + Acrocomia	Desmoncus giganteus
Cocoseae	Desmoncus + Acrocomia	Desmoncus phoenicocarpus
Cocoseae	Desmoncus + Acrocomia	Desmoncus stans
Cocoseae	Desmoncus + Acrocomia	Acrocomia aculeata
Cocoseae	Desmoncus + Acrocomia	Acrocomia hassleri
Cocoseae	Bactridinae	Aiphanes acaulis
Cocoseae	Bactridinae	Aiphanes chiribogensis
Cocoseae	Bactridinae	Aiphanes deltoidea
Cocoseae	Bactridinae	Aiphanes eggersii
Cocoseae	Bactridinae	Aiphanes gelatinosa
Cocoseae	Bactridinae	Aiphanes leiostachys
Cocoseae	Bactridinae	Aiphanes lindeniana
Cocoseae	Bactridinae	Aiphanes linearis
Cocoseae	Bactridinae	Aiphanes macroloba
Cocoseae	Bactridinae	Aiphanes parvifolia
Cocoseae	Bactridinae	Aiphanes simplex
Cocoseae	Bactridinae	Aiphanes tricuspidata
Cocoseae	Bactridinae	Aiphanes verrucosa
Cocoseae	Bactridinae	Aiphanes weberbaueri
Cocoseae	Bactridinae	Aiphanes ulei
Cocoseae	Bactridinae	Aiphanes spicata
Cocoseae	Bactridinae	Aiphanes grandis
Cocoseae	Bactridinae	Aiphanes hirsuta
Cocoseae	Bactridinae	Aiphanes erinacea
Cocoseae	Bactridinae	Aiphanes minima
Cocoseae	Bactridinae	Bactris major
Cocoseae	Bactridinae	Bactris bifida
Cocoseae	Bactridinae	Bactris ferruginea
Cocoseae	Bactridinae	Bactris guineensis
Cocoseae	Bactridinae	Bactris simplicifrons
Cocoseae	Bactridinae	Bactris killipii
Cocoseae	Bactridinae	Bactris acanthocarpa
Cocoseae	Bactridinae	Bactris riparia
Cocoseae	Bactridinae	Bactris gasipaes
Cocoseae	Bactridinae	Bactris pliniana
Cocoseae	Bactridinae	Bactris setulosa
Cocoseae	Bactridinae	Bactris campestris
Cocoseae	Bactridinae	Bactris barronis
Cocoseae	Bactridinae	Bactris constanciae
Cocoseae	Bactridinae	Bactris acanthocarpoides
Cocoseae	Bactridinae	Bactris aubletiana
Cocoseae	Bactridinae	Bactris bahiensis
Cocoseae	Bactridinae	Bactris balanophora
Cocoseae	Bactridinae	Bactris bidentula
Cocoseae	Bactridinae	Bactris brongniartii
Cocoseae	Bactridinae	Bactris caryotifolia
Cocoseae	Bactridinae	Bactris caudata
Cocoseae	Bactridinae	Bactris charnleyae
Cocoseae	Bactridinae	Bactris coloniata
Cocoseae	Bactridinae	Bactris coloradonis
Cocoseae	Bactridinae	Bactris concinna
Cocoseae	Bactridinae	Bactris corossilla
Cocoseae	Bactridinae	Bactris cuspidata
Cocoseae	Bactridinae	Bactris dianeura
Cocoseae	Bactridinae	Bactris elegans
Cocoseae	Bactridinae	Bactris fissifrons
Cocoseae	Bactridinae	Bactris gastoniana
Cocoseae	Bactridinae	Bactris glandulosa
Cocoseae	Bactridinae	Bactris glassmanii
Cocoseae	Bactridinae	Bactris glaucescens
Cocoseae	Bactridinae	Bactris gracilior
Cocoseae	Bactridinae	Bactris grayumii
Cocoseae	Bactridinae	Bactris hatschbachii
Cocoseae	Bactridinae	Bactris hirta
Cocoseae	Bactridinae	Bactris hondurensis
Cocoseae	Bactridinae	Bactris horridispatha
Cocoseae	Bactridinae	Bactris kunorum
Cocoseae	Bactridinae	Bactris longiseta
Cocoseae	Bactridinae	Bactris macroacantha
Cocoseae	Bactridinae	Bactris mexicana
Cocoseae	Bactridinae	Bactris militaris
Cocoseae	Bactridinae	Bactris oligocarpa
Cocoseae	Bactridinae	Bactris oligoclada
Cocoseae	Bactridinae	Bactris panamensis
Cocoseae	Bactridinae	Bactris pickelii
Cocoseae	Bactridinae	Bactris pilosa
Cocoseae	Bactridinae	Bactris plumeriana
Cocoseae	Bactridinae	Bactris ptariana
Cocoseae	Bactridinae	Bactris rhaphidacantha
Cocoseae	Bactridinae	Bactris setosa
Cocoseae	Bactridinae	Bactris soeiroana
Cocoseae	Bactridinae	Bactris syagroides
Cocoseae	Bactridinae	Bactris tefensis
Cocoseae	Bactridinae	Bactris tomentosa
Cocoseae	Bactridinae	Bactris turbinocarpa
Cocoseae	Bactridinae	Bactris vulgaris
Cocoseae	Bactridinae	Astrocaryum mexicanum
Cocoseae	Bactridinae	Astrocaryum alatum
Cocoseae	Bactridinae	Astrocaryum aculeatum
Cocoseae	Bactridinae	Astrocaryum standleyanum
Cocoseae	Bactridinae	Astrocaryum malybo
Cocoseae	Bactridinae	Astrocaryum campestre
Cocoseae	Bactridinae	Astrocaryum sciophilum
Cocoseae	Bactridinae	Astrocaryum vulgare
Cocoseae	Bactridinae	Astrocaryum murumuru
Cocoseae	Bactridinae	Astrocaryum chambira
Cocoseae	Bactridinae	Astrocaryum paramaca
Cocoseae	Bactridinae	Astrocaryum aculeatissimum
Cocoseae	Bactridinae	Astrocaryum confertum
Cocoseae	Bactridinae	Astrocaryum triandrum
Cocoseae	Bactridinae	Astrocaryum jauari
Cocoseae	Bactridinae	Astrocaryum acaule
Cocoseae	Bactridinae	Astrocaryum huaimi
Cocoseae	Bactridinae	Desmoncus orthacanthos
Cocoseae	Bactridinae	Desmoncus cirrhifera
Cocoseae	Bactridinae	Desmoncus polyacanthos
Cocoseae	Bactridinae	Desmoncus mitis
Cocoseae	Bactridinae	Desmoncus giganteus
Cocoseae	Bactridinae	Desmoncus phoenicocarpus
Cocoseae	Bactridinae	Desmoncus stans
Cocoseae	Bactridinae	Acrocomia aculeata
Cocoseae	Bactridinae	Acrocomia hassleri
Cocoseae + Reinhardtieae	Cocoseae + Reinhardtieae	Reinhardtia gracilis
Cocoseae + Reinhardtieae	Cocoseae + Reinhardtieae	Reinhardtia simplex
Cocoseae + Reinhardtieae	Cocoseae + Reinhardtieae	Reinhardtia elegans
Cocoseae + Reinhardtieae	Cocoseae + Reinhardtieae	Reinhardtia koschnyana
Cocoseae + Reinhardtieae	Cocoseae + Reinhardtieae	Reinhardtia latisecta
Cocoseae + Reinhardtieae	Cocoseae + Reinhardtieae	Reinhardtia paiewonskiana
Cocoseae + Reinhardtieae	Cocoseae + Reinhardtieae	Jubaea chilensis
Cocoseae + Reinhardtieae	Cocoseae + Reinhardtieae	Butia yatay
Cocoseae + Reinhardtieae	Cocoseae + Reinhardtieae	Butia archeri
Cocoseae + Reinhardtieae	Cocoseae + Reinhardtieae	Butia campicola
Cocoseae + Reinhardtieae	Cocoseae + Reinhardtieae	Butia eriospatha
Cocoseae + Reinhardtieae	Cocoseae + Reinhardtieae	Butia leptospatha
Cocoseae + Reinhardtieae	Cocoseae + Reinhardtieae	Butia microspadix
Cocoseae + Reinhardtieae	Cocoseae + Reinhardtieae	Butia paraguayensis
Cocoseae + Reinhardtieae	Cocoseae + Reinhardtieae	Butia purpurascens
Cocoseae + Reinhardtieae	Cocoseae + Reinhardtieae	Butia capitata
Cocoseae + Reinhardtieae	Cocoseae + Reinhardtieae	Attalea phalerata
Cocoseae + Reinhardtieae	Cocoseae + Reinhardtieae	Attalea amygdalina
Cocoseae + Reinhardtieae	Cocoseae + Reinhardtieae	Attalea attaleoides
Cocoseae + Reinhardtieae	Cocoseae + Reinhardtieae	Attalea cohune
Cocoseae + Reinhardtieae	Cocoseae + Reinhardtieae	Attalea colenda
Cocoseae + Reinhardtieae	Cocoseae + Reinhardtieae	Attalea crassispatha
Cocoseae + Reinhardtieae	Cocoseae + Reinhardtieae	Attalea cuatrecasana
Cocoseae + Reinhardtieae	Cocoseae + Reinhardtieae	Attalea dahlgreniana
Cocoseae + Reinhardtieae	Cocoseae + Reinhardtieae	Attalea dubia
Cocoseae + Reinhardtieae	Cocoseae + Reinhardtieae	Attalea eichleri
Cocoseae + Reinhardtieae	Cocoseae + Reinhardtieae	Attalea exigua
Cocoseae + Reinhardtieae	Cocoseae + Reinhardtieae	Attalea funifera
Cocoseae + Reinhardtieae	Cocoseae + Reinhardtieae	Attalea geraensis
Cocoseae + Reinhardtieae	Cocoseae + Reinhardtieae	Attalea humilis
Cocoseae + Reinhardtieae	Cocoseae + Reinhardtieae	Attalea iguadummat
Cocoseae + Reinhardtieae	Cocoseae + Reinhardtieae	Attalea insignis
Cocoseae + Reinhardtieae	Cocoseae + Reinhardtieae	Attalea luetzelburgii
Cocoseae + Reinhardtieae	Cocoseae + Reinhardtieae	Attalea maripa
Cocoseae + Reinhardtieae	Cocoseae + Reinhardtieae	Attalea microcarpa
Cocoseae + Reinhardtieae	Cocoseae + Reinhardtieae	Attalea nucifera
Cocoseae + Reinhardtieae	Cocoseae + Reinhardtieae	Attalea oleifera
Cocoseae + Reinhardtieae	Cocoseae + Reinhardtieae	Attalea pindobassu
Cocoseae + Reinhardtieae	Cocoseae + Reinhardtieae	Attalea racemosa
Cocoseae + Reinhardtieae	Cocoseae + Reinhardtieae	Attalea speciosa
Cocoseae + Reinhardtieae	Cocoseae + Reinhardtieae	Attalea spectabilis
Cocoseae + Reinhardtieae	Cocoseae + Reinhardtieae	Attalea tessmannii
Cocoseae + Reinhardtieae	Cocoseae + Reinhardtieae	Attalea allenii
Cocoseae + Reinhardtieae	Cocoseae + Reinhardtieae	Attalea butyracea
Cocoseae + Reinhardtieae	Cocoseae + Reinhardtieae	Parajubaea torallyi
Cocoseae + Reinhardtieae	Cocoseae + Reinhardtieae	Parajubaea cocoides
Cocoseae + Reinhardtieae	Cocoseae + Reinhardtieae	Syagrus smithii
Cocoseae + Reinhardtieae	Cocoseae + Reinhardtieae	Syagrus amara
Cocoseae + Reinhardtieae	Cocoseae + Reinhardtieae	Syagrus botryophora
Cocoseae + Reinhardtieae	Cocoseae + Reinhardtieae	Syagrus campylospatha
Cocoseae + Reinhardtieae	Cocoseae + Reinhardtieae	Syagrus cardenasii
Cocoseae + Reinhardtieae	Cocoseae + Reinhardtieae	Syagrus cocoides
Cocoseae + Reinhardtieae	Cocoseae + Reinhardtieae	Syagrus comosa
Cocoseae + Reinhardtieae	Cocoseae + Reinhardtieae	Syagrus coronata
Cocoseae + Reinhardtieae	Cocoseae + Reinhardtieae	Syagrus duartei
Cocoseae + Reinhardtieae	Cocoseae + Reinhardtieae	Syagrus flexuosa
Cocoseae + Reinhardtieae	Cocoseae + Reinhardtieae	Syagrus glaucescens
Cocoseae + Reinhardtieae	Cocoseae + Reinhardtieae	Syagrus graminifolia
Cocoseae + Reinhardtieae	Cocoseae + Reinhardtieae	Syagrus harleyi
Cocoseae + Reinhardtieae	Cocoseae + Reinhardtieae	Syagrus inajai
Cocoseae + Reinhardtieae	Cocoseae + Reinhardtieae	Syagrus macrocarpa
Cocoseae + Reinhardtieae	Cocoseae + Reinhardtieae	Syagrus microphylla
Cocoseae + Reinhardtieae	Cocoseae + Reinhardtieae	Syagrus oleracea
Cocoseae + Reinhardtieae	Cocoseae + Reinhardtieae	Syagrus orinocensis
Cocoseae + Reinhardtieae	Cocoseae + Reinhardtieae	Syagrus petraea
Cocoseae + Reinhardtieae	Cocoseae + Reinhardtieae	Syagrus picrophylla
Cocoseae + Reinhardtieae	Cocoseae + Reinhardtieae	Syagrus pleioclada
Cocoseae + Reinhardtieae	Cocoseae + Reinhardtieae	Syagrus pseudococos
Cocoseae + Reinhardtieae	Cocoseae + Reinhardtieae	Syagrus ruschiana
Cocoseae + Reinhardtieae	Cocoseae + Reinhardtieae	Syagrus sancona
Cocoseae + Reinhardtieae	Cocoseae + Reinhardtieae	Syagrus schizophylla
Cocoseae + Reinhardtieae	Cocoseae + Reinhardtieae	Syagrus stratincola
Cocoseae + Reinhardtieae	Cocoseae + Reinhardtieae	Syagrus vagans
Cocoseae + Reinhardtieae	Cocoseae + Reinhardtieae	Syagrus werdermannii
Cocoseae + Reinhardtieae	Cocoseae + Reinhardtieae	Syagrus romanzoffiana
Cocoseae + Reinhardtieae	Cocoseae + Reinhardtieae	Lytocaryum weddellianum
Cocoseae + Reinhardtieae	Cocoseae + Reinhardtieae	Lytocaryum hoehnei
Cocoseae + Reinhardtieae	Cocoseae + Reinhardtieae	Allagoptera caudescens
Cocoseae + Reinhardtieae	Cocoseae + Reinhardtieae	Allagoptera arenaria
Cocoseae + Reinhardtieae	Cocoseae + Reinhardtieae	Allagoptera brevicalyx
Cocoseae + Reinhardtieae	Cocoseae + Reinhardtieae	Allagoptera campestris
Cocoseae + Reinhardtieae	Cocoseae + Reinhardtieae	Allagoptera leucocalyx
Cocoseae + Reinhardtieae	Cocoseae + Reinhardtieae	Aiphanes acaulis
Cocoseae + Reinhardtieae	Cocoseae + Reinhardtieae	Aiphanes chiribogensis
Cocoseae + Reinhardtieae	Cocoseae + Reinhardtieae	Aiphanes deltoidea
Cocoseae + Reinhardtieae	Cocoseae + Reinhardtieae	Aiphanes eggersii
Cocoseae + Reinhardtieae	Cocoseae + Reinhardtieae	Aiphanes gelatinosa
Cocoseae + Reinhardtieae	Cocoseae + Reinhardtieae	Aiphanes leiostachys
Cocoseae + Reinhardtieae	Cocoseae + Reinhardtieae	Aiphanes lindeniana
Cocoseae + Reinhardtieae	Cocoseae + Reinhardtieae	Aiphanes linearis
Cocoseae + Reinhardtieae	Cocoseae + Reinhardtieae	Aiphanes macroloba
Cocoseae + Reinhardtieae	Cocoseae + Reinhardtieae	Aiphanes parvifolia
Cocoseae + Reinhardtieae	Cocoseae + Reinhardtieae	Aiphanes simplex
Cocoseae + Reinhardtieae	Cocoseae + Reinhardtieae	Aiphanes tricuspidata
Cocoseae + Reinhardtieae	Cocoseae + Reinhardtieae	Aiphanes verrucosa
Cocoseae + Reinhardtieae	Cocoseae + Reinhardtieae	Aiphanes weberbaueri
Cocoseae + Reinhardtieae	Cocoseae + Reinhardtieae	Aiphanes ulei
Cocoseae + Reinhardtieae	Cocoseae + Reinhardtieae	Aiphanes spicata
Cocoseae + Reinhardtieae	Cocoseae + Reinhardtieae	Aiphanes grandis
Cocoseae + Reinhardtieae	Cocoseae + Reinhardtieae	Aiphanes hirsuta
Cocoseae + Reinhardtieae	Cocoseae + Reinhardtieae	Aiphanes erinacea
Cocoseae + Reinhardtieae	Cocoseae + Reinhardtieae	Aiphanes minima
Cocoseae + Reinhardtieae	Cocoseae + Reinhardtieae	Bactris major
Cocoseae + Reinhardtieae	Cocoseae + Reinhardtieae	Bactris bifida
Cocoseae + Reinhardtieae	Cocoseae + Reinhardtieae	Bactris ferruginea
Cocoseae + Reinhardtieae	Cocoseae + Reinhardtieae	Bactris guineensis
Cocoseae + Reinhardtieae	Cocoseae + Reinhardtieae	Bactris simplicifrons
Cocoseae + Reinhardtieae	Cocoseae + Reinhardtieae	Bactris killipii
Cocoseae + Reinhardtieae	Cocoseae + Reinhardtieae	Bactris acanthocarpa
Cocoseae + Reinhardtieae	Cocoseae + Reinhardtieae	Bactris riparia
Cocoseae + Reinhardtieae	Cocoseae + Reinhardtieae	Bactris gasipaes
Cocoseae + Reinhardtieae	Cocoseae + Reinhardtieae	Bactris pliniana
Cocoseae + Reinhardtieae	Cocoseae + Reinhardtieae	Bactris setulosa
Cocoseae + Reinhardtieae	Cocoseae + Reinhardtieae	Bactris campestris
Cocoseae + Reinhardtieae	Cocoseae + Reinhardtieae	Bactris barronis
Cocoseae + Reinhardtieae	Cocoseae + Reinhardtieae	Bactris constanciae
Cocoseae + Reinhardtieae	Cocoseae + Reinhardtieae	Bactris acanthocarpoides
Cocoseae + Reinhardtieae	Cocoseae + Reinhardtieae	Bactris aubletiana
Cocoseae + Reinhardtieae	Cocoseae + Reinhardtieae	Bactris bahiensis
Cocoseae + Reinhardtieae	Cocoseae + Reinhardtieae	Bactris balanophora
Cocoseae + Reinhardtieae	Cocoseae + Reinhardtieae	Bactris bidentula
Cocoseae + Reinhardtieae	Cocoseae + Reinhardtieae	Bactris brongniartii
Cocoseae + Reinhardtieae	Cocoseae + Reinhardtieae	Bactris caryotifolia
Cocoseae + Reinhardtieae	Cocoseae + Reinhardtieae	Bactris caudata
Cocoseae + Reinhardtieae	Cocoseae + Reinhardtieae	Bactris charnleyae
Cocoseae + Reinhardtieae	Cocoseae + Reinhardtieae	Bactris coloniata
Cocoseae + Reinhardtieae	Cocoseae + Reinhardtieae	Bactris coloradonis
Cocoseae + Reinhardtieae	Cocoseae + Reinhardtieae	Bactris concinna
Cocoseae + Reinhardtieae	Cocoseae + Reinhardtieae	Bactris corossilla
Cocoseae + Reinhardtieae	Cocoseae + Reinhardtieae	Bactris cuspidata
Cocoseae + Reinhardtieae	Cocoseae + Reinhardtieae	Bactris dianeura
Cocoseae + Reinhardtieae	Cocoseae + Reinhardtieae	Bactris elegans
Cocoseae + Reinhardtieae	Cocoseae + Reinhardtieae	Bactris fissifrons
Cocoseae + Reinhardtieae	Cocoseae + Reinhardtieae	Bactris gastoniana
Cocoseae + Reinhardtieae	Cocoseae + Reinhardtieae	Bactris glandulosa
Cocoseae + Reinhardtieae	Cocoseae + Reinhardtieae	Bactris glassmanii
Cocoseae + Reinhardtieae	Cocoseae + Reinhardtieae	Bactris glaucescens
Cocoseae + Reinhardtieae	Cocoseae + Reinhardtieae	Bactris gracilior
Cocoseae + Reinhardtieae	Cocoseae + Reinhardtieae	Bactris grayumii
Cocoseae + Reinhardtieae	Cocoseae + Reinhardtieae	Bactris hatschbachii
Cocoseae + Reinhardtieae	Cocoseae + Reinhardtieae	Bactris hirta
Cocoseae + Reinhardtieae	Cocoseae + Reinhardtieae	Bactris hondurensis
Cocoseae + Reinhardtieae	Cocoseae + Reinhardtieae	Bactris horridispatha
Cocoseae + Reinhardtieae	Cocoseae + Reinhardtieae	Bactris kunorum
Cocoseae + Reinhardtieae	Cocoseae + Reinhardtieae	Bactris longiseta
Cocoseae + Reinhardtieae	Cocoseae + Reinhardtieae	Bactris macroacantha
Cocoseae + Reinhardtieae	Cocoseae + Reinhardtieae	Bactris mexicana
Cocoseae + Reinhardtieae	Cocoseae + Reinhardtieae	Bactris militaris
Cocoseae + Reinhardtieae	Cocoseae + Reinhardtieae	Bactris oligocarpa
Cocoseae + Reinhardtieae	Cocoseae + Reinhardtieae	Bactris oligoclada
Cocoseae + Reinhardtieae	Cocoseae + Reinhardtieae	Bactris panamensis
Cocoseae + Reinhardtieae	Cocoseae + Reinhardtieae	Bactris pickelii
Cocoseae + Reinhardtieae	Cocoseae + Reinhardtieae	Bactris pilosa
Cocoseae + Reinhardtieae	Cocoseae + Reinhardtieae	Bactris plumeriana
Cocoseae + Reinhardtieae	Cocoseae + Reinhardtieae	Bactris ptariana
Cocoseae + Reinhardtieae	Cocoseae + Reinhardtieae	Bactris rhaphidacantha
Cocoseae + Reinhardtieae	Cocoseae + Reinhardtieae	Bactris setosa
Cocoseae + Reinhardtieae	Cocoseae + Reinhardtieae	Bactris soeiroana
Cocoseae + Reinhardtieae	Cocoseae + Reinhardtieae	Bactris syagroides
Cocoseae + Reinhardtieae	Cocoseae + Reinhardtieae	Bactris tefensis
Cocoseae + Reinhardtieae	Cocoseae + Reinhardtieae	Bactris tomentosa
Cocoseae + Reinhardtieae	Cocoseae + Reinhardtieae	Bactris turbinocarpa
Cocoseae + Reinhardtieae	Cocoseae + Reinhardtieae	Bactris vulgaris
Cocoseae + Reinhardtieae	Cocoseae + Reinhardtieae	Astrocaryum mexicanum
Cocoseae + Reinhardtieae	Cocoseae + Reinhardtieae	Astrocaryum alatum
Cocoseae + Reinhardtieae	Cocoseae + Reinhardtieae	Astrocaryum aculeatum
Cocoseae + Reinhardtieae	Cocoseae + Reinhardtieae	Astrocaryum standleyanum
Cocoseae + Reinhardtieae	Cocoseae + Reinhardtieae	Astrocaryum malybo
Cocoseae + Reinhardtieae	Cocoseae + Reinhardtieae	Astrocaryum campestre
Cocoseae + Reinhardtieae	Cocoseae + Reinhardtieae	Astrocaryum sciophilum
Cocoseae + Reinhardtieae	Cocoseae + Reinhardtieae	Astrocaryum vulgare
Cocoseae + Reinhardtieae	Cocoseae + Reinhardtieae	Astrocaryum murumuru
Cocoseae + Reinhardtieae	Cocoseae + Reinhardtieae	Astrocaryum chambira
Cocoseae + Reinhardtieae	Cocoseae + Reinhardtieae	Astrocaryum paramaca
Cocoseae + Reinhardtieae	Cocoseae + Reinhardtieae	Astrocaryum aculeatissimum
Cocoseae + Reinhardtieae	Cocoseae + Reinhardtieae	Astrocaryum confertum
Cocoseae + Reinhardtieae	Cocoseae + Reinhardtieae	Astrocaryum triandrum
Cocoseae + Reinhardtieae	Cocoseae + Reinhardtieae	Astrocaryum jauari
Cocoseae + Reinhardtieae	Cocoseae + Reinhardtieae	Astrocaryum acaule
Cocoseae + Reinhardtieae	Cocoseae + Reinhardtieae	Astrocaryum huaimi
Cocoseae + Reinhardtieae	Cocoseae + Reinhardtieae	Desmoncus orthacanthos
Cocoseae + Reinhardtieae	Cocoseae + Reinhardtieae	Desmoncus cirrhifera
Cocoseae + Reinhardtieae	Cocoseae + Reinhardtieae	Desmoncus polyacanthos
Cocoseae + Reinhardtieae	Cocoseae + Reinhardtieae	Desmoncus mitis
Cocoseae + Reinhardtieae	Cocoseae + Reinhardtieae	Desmoncus giganteus
Cocoseae + Reinhardtieae	Cocoseae + Reinhardtieae	Desmoncus phoenicocarpus
Cocoseae + Reinhardtieae	Cocoseae + Reinhardtieae	Desmoncus stans
Cocoseae + Reinhardtieae	Cocoseae + Reinhardtieae	Acrocomia aculeata
Cocoseae + Reinhardtieae	Cocoseae + Reinhardtieae	Acrocomia hassleri
Cocoseae + Reinhardtieae	Cocoseae + Reinhardtieae	Elaeis oleifera
Cocoseae + Reinhardtieae	Cocoseae + Reinhardtieae	Barcella odora
Euterpeae	Euterpeae	Hyospathe macrorhachis
Euterpeae	Euterpeae	Hyospathe elegans
Euterpeae	Euterpeae	Euterpe oleracea
Euterpeae	Euterpeae	Euterpe precatoria
Euterpeae	Euterpeae	Euterpe broadwayi
Euterpeae	Euterpeae	Euterpe catinga
Euterpeae	Euterpeae	Euterpe edulis
Euterpeae	Euterpeae	Euterpe longibracteata
Euterpeae	Euterpeae	Euterpe luminosa
Euterpeae	Euterpeae	Oenocarpus bacaba
Euterpeae	Euterpeae	Oenocarpus balickii
Euterpeae	Euterpeae	Oenocarpus bataua
Euterpeae	Euterpeae	Oenocarpus circumtextus
Euterpeae	Euterpeae	Oenocarpus distichus
Euterpeae	Euterpeae	Oenocarpus mapora
Euterpeae	Euterpeae	Oenocarpus minor
Euterpeae	Euterpeae	Oenocarpus simplex
Euterpeae	Euterpeae	Prestoea pubens
Euterpeae	Euterpeae	Prestoea acuminata
Euterpeae	Euterpeae	Prestoea carderi
Euterpeae	Euterpeae	Prestoea ensiformis
Euterpeae	Euterpeae	Prestoea longipetiolata
Euterpeae	Euterpeae	Prestoea pubigera
Euterpeae	Euterpeae	Prestoea schultzeana
Euterpeae	Euterpeae	Prestoea simplicifolia
Euterpeae	Euterpeae	Prestoea tenuiramosa
Euterpeae	Euterpeae	Prestoea decurrens
Euterpeae	Euterpeae	Neonicholsonia watsonii
Euterpeae + Leopoldinieae + Manicarieae	Euterpeae + Leopoldinieae + Manicarieae	Leopoldinia pulchra
Euterpeae + Leopoldinieae + Manicarieae	Euterpeae + Leopoldinieae + Manicarieae	Leopoldinia piassaba
Euterpeae + Leopoldinieae + Manicarieae	Euterpeae + Leopoldinieae + Manicarieae	Hyospathe macrorhachis
Euterpeae + Leopoldinieae + Manicarieae	Euterpeae + Leopoldinieae + Manicarieae	Hyospathe elegans
Euterpeae + Leopoldinieae + Manicarieae	Euterpeae + Leopoldinieae + Manicarieae	Euterpe oleracea
Euterpeae + Leopoldinieae + Manicarieae	Euterpeae + Leopoldinieae + Manicarieae	Euterpe precatoria
Euterpeae + Leopoldinieae + Manicarieae	Euterpeae + Leopoldinieae + Manicarieae	Euterpe broadwayi
Euterpeae + Leopoldinieae + Manicarieae	Euterpeae + Leopoldinieae + Manicarieae	Euterpe catinga
Euterpeae + Leopoldinieae + Manicarieae	Euterpeae + Leopoldinieae + Manicarieae	Euterpe edulis
Euterpeae + Leopoldinieae + Manicarieae	Euterpeae + Leopoldinieae + Manicarieae	Euterpe longibracteata
Euterpeae + Leopoldinieae + Manicarieae	Euterpeae + Leopoldinieae + Manicarieae	Euterpe luminosa
Euterpeae + Leopoldinieae + Manicarieae	Euterpeae + Leopoldinieae + Manicarieae	Oenocarpus bacaba
Euterpeae + Leopoldinieae + Manicarieae	Euterpeae + Leopoldinieae + Manicarieae	Oenocarpus balickii
Euterpeae + Leopoldinieae + Manicarieae	Euterpeae + Leopoldinieae + Manicarieae	Oenocarpus bataua
Euterpeae + Leopoldinieae + Manicarieae	Euterpeae + Leopoldinieae + Manicarieae	Oenocarpus circumtextus
Euterpeae + Leopoldinieae + Manicarieae	Euterpeae + Leopoldinieae + Manicarieae	Oenocarpus distichus
Euterpeae + Leopoldinieae + Manicarieae	Euterpeae + Leopoldinieae + Manicarieae	Oenocarpus mapora
Euterpeae + Leopoldinieae + Manicarieae	Euterpeae + Leopoldinieae + Manicarieae	Oenocarpus minor
Euterpeae + Leopoldinieae + Manicarieae	Euterpeae + Leopoldinieae + Manicarieae	Oenocarpus simplex
Euterpeae + Leopoldinieae + Manicarieae	Euterpeae + Leopoldinieae + Manicarieae	Prestoea pubens
Euterpeae + Leopoldinieae + Manicarieae	Euterpeae + Leopoldinieae + Manicarieae	Prestoea acuminata
Euterpeae + Leopoldinieae + Manicarieae	Euterpeae + Leopoldinieae + Manicarieae	Prestoea carderi
Euterpeae + Leopoldinieae + Manicarieae	Euterpeae + Leopoldinieae + Manicarieae	Prestoea ensiformis
Euterpeae + Leopoldinieae + Manicarieae	Euterpeae + Leopoldinieae + Manicarieae	Prestoea longipetiolata
Euterpeae + Leopoldinieae + Manicarieae	Euterpeae + Leopoldinieae + Manicarieae	Prestoea pubigera
Euterpeae + Leopoldinieae + Manicarieae	Euterpeae + Leopoldinieae + Manicarieae	Prestoea schultzeana
Euterpeae + Leopoldinieae + Manicarieae	Euterpeae + Leopoldinieae + Manicarieae	Prestoea simplicifolia
Euterpeae + Leopoldinieae + Manicarieae	Euterpeae + Leopoldinieae + Manicarieae	Prestoea tenuiramosa
Euterpeae + Leopoldinieae + Manicarieae	Euterpeae + Leopoldinieae + Manicarieae	Prestoea decurrens
Euterpeae + Leopoldinieae + Manicarieae	Euterpeae + Leopoldinieae + Manicarieae	Neonicholsonia watsonii
Euterpeae + Leopoldinieae + Manicarieae	Euterpeae + Leopoldinieae + Manicarieae	Manicaria saccifera
Geonomeae	Geonoma	Geonoma camana
Geonomeae	Geonoma	Geonoma baculifera
Geonomeae	Geonoma	Geonoma oldemanii
Geonomeae	Geonoma	Geonoma triglochin
Geonomeae	Geonoma	Geonoma umbraculiformis
Geonomeae	Geonoma	Geonoma macrostachys
Geonomeae	Geonoma	Geonoma polyandra
Geonomeae	Geonoma	Geonoma congesta
Geonomeae	Geonoma	Geonoma maxima
Geonomeae	Geonoma	Geonoma concinna
Geonomeae	Geonoma	Geonoma schottiana
Geonomeae	Geonoma	Geonoma pohliana
Geonomeae	Geonoma	Geonoma simplicifrons
Geonomeae	Geonoma	Geonoma interrupta
Geonomeae	Geonoma	Geonoma deversa
Geonomeae	Geonoma	Geonoma brevispatha
Geonomeae	Geonoma	Geonoma ferruginea
Geonomeae	Geonoma	Geonoma brongniartii
Geonomeae	Geonoma	Geonoma arundinacea
Geonomeae	Geonoma	Geonoma longipedunculata
Geonomeae	Geonoma	Geonoma poeppigiana
Geonomeae	Geonoma	Geonoma stricta
Geonomeae	Geonoma	Geonoma cuneata
Geonomeae	Geonoma	Geonoma scoparia
Geonomeae	Geonoma	Geonoma laxiflora
Geonomeae	Geonoma	Geonoma leptospadix
Geonomeae	Geonoma	Geonoma divisa
Geonomeae	Geonoma	Geonoma longivaginata
Geonomeae	Geonoma	Geonoma tenuissima
Geonomeae	Geonoma	Geonoma epetiolata
Geonomeae	Geonoma	Geonoma orbignyana
Geonomeae	Geonoma	Geonoma weberbaueri
Geonomeae	Geonoma	Geonoma undata
Geonomeae	Geonoma	Geonoma jussieuana
Geonomeae	Geonoma	Geonoma pauciflora
Geonomeae	Geonoma	Geonoma appuniana
Geonomeae	Geonoma	Geonoma aspidiifolia
Geonomeae	Geonoma	Geonoma chlamydostachys
Geonomeae	Geonoma	Geonoma chococola
Geonomeae	Geonoma	Geonoma densa
Geonomeae	Geonoma	Geonoma gamiova
Geonomeae	Geonoma	Geonoma linearis
Geonomeae	Geonoma	Geonoma paradoxa
Geonomeae	Geonoma	Geonoma rubescens
Geonomeae	Geonoma	Geonoma spinescens
Geonomeae	Geonoma	Geonoma triandra
Geonomeae	Geonoma	Geonoma trigona
Euterpeae + Leopoldinieae + Manicarieae + Geonomeae	Euterpeae + Leopoldinieae + Manicarieae + Geonomeae	Leopoldinia pulchra
Euterpeae + Leopoldinieae + Manicarieae + Geonomeae	Euterpeae + Leopoldinieae + Manicarieae + Geonomeae	Leopoldinia piassaba
Euterpeae + Leopoldinieae + Manicarieae + Geonomeae	Euterpeae + Leopoldinieae + Manicarieae + Geonomeae	Hyospathe macrorhachis
Euterpeae + Leopoldinieae + Manicarieae + Geonomeae	Euterpeae + Leopoldinieae + Manicarieae + Geonomeae	Hyospathe elegans
Euterpeae + Leopoldinieae + Manicarieae + Geonomeae	Euterpeae + Leopoldinieae + Manicarieae + Geonomeae	Euterpe oleracea
Euterpeae + Leopoldinieae + Manicarieae + Geonomeae	Euterpeae + Leopoldinieae + Manicarieae + Geonomeae	Euterpe precatoria
Euterpeae + Leopoldinieae + Manicarieae + Geonomeae	Euterpeae + Leopoldinieae + Manicarieae + Geonomeae	Euterpe broadwayi
Euterpeae + Leopoldinieae + Manicarieae + Geonomeae	Euterpeae + Leopoldinieae + Manicarieae + Geonomeae	Euterpe catinga
Euterpeae + Leopoldinieae + Manicarieae + Geonomeae	Euterpeae + Leopoldinieae + Manicarieae + Geonomeae	Euterpe edulis
Euterpeae + Leopoldinieae + Manicarieae + Geonomeae	Euterpeae + Leopoldinieae + Manicarieae + Geonomeae	Euterpe longibracteata
Euterpeae + Leopoldinieae + Manicarieae + Geonomeae	Euterpeae + Leopoldinieae + Manicarieae + Geonomeae	Euterpe luminosa
Euterpeae + Leopoldinieae + Manicarieae + Geonomeae	Euterpeae + Leopoldinieae + Manicarieae + Geonomeae	Oenocarpus bacaba
Euterpeae + Leopoldinieae + Manicarieae + Geonomeae	Euterpeae + Leopoldinieae + Manicarieae + Geonomeae	Oenocarpus balickii
Euterpeae + Leopoldinieae + Manicarieae + Geonomeae	Euterpeae + Leopoldinieae + Manicarieae + Geonomeae	Oenocarpus bataua
Euterpeae + Leopoldinieae + Manicarieae + Geonomeae	Euterpeae + Leopoldinieae + Manicarieae + Geonomeae	Oenocarpus circumtextus
Euterpeae + Leopoldinieae + Manicarieae + Geonomeae	Euterpeae + Leopoldinieae + Manicarieae + Geonomeae	Oenocarpus distichus
Euterpeae + Leopoldinieae + Manicarieae + Geonomeae	Euterpeae + Leopoldinieae + Manicarieae + Geonomeae	Oenocarpus mapora
Euterpeae + Leopoldinieae + Manicarieae + Geonomeae	Euterpeae + Leopoldinieae + Manicarieae + Geonomeae	Oenocarpus minor
Euterpeae + Leopoldinieae + Manicarieae + Geonomeae	Euterpeae + Leopoldinieae + Manicarieae + Geonomeae	Oenocarpus simplex
Euterpeae + Leopoldinieae + Manicarieae + Geonomeae	Euterpeae + Leopoldinieae + Manicarieae + Geonomeae	Prestoea pubens
Euterpeae + Leopoldinieae + Manicarieae + Geonomeae	Euterpeae + Leopoldinieae + Manicarieae + Geonomeae	Prestoea acuminata
Euterpeae + Leopoldinieae + Manicarieae + Geonomeae	Euterpeae + Leopoldinieae + Manicarieae + Geonomeae	Prestoea carderi
Euterpeae + Leopoldinieae + Manicarieae + Geonomeae	Euterpeae + Leopoldinieae + Manicarieae + Geonomeae	Prestoea ensiformis
Euterpeae + Leopoldinieae + Manicarieae + Geonomeae	Euterpeae + Leopoldinieae + Manicarieae + Geonomeae	Prestoea longipetiolata
Euterpeae + Leopoldinieae + Manicarieae + Geonomeae	Euterpeae + Leopoldinieae + Manicarieae + Geonomeae	Prestoea pubigera
Euterpeae + Leopoldinieae + Manicarieae + Geonomeae	Euterpeae + Leopoldinieae + Manicarieae + Geonomeae	Prestoea schultzeana
Euterpeae + Leopoldinieae + Manicarieae + Geonomeae	Euterpeae + Leopoldinieae + Manicarieae + Geonomeae	Prestoea simplicifolia
Euterpeae + Leopoldinieae + Manicarieae + Geonomeae	Euterpeae + Leopoldinieae + Manicarieae + Geonomeae	Prestoea tenuiramosa
Euterpeae + Leopoldinieae + Manicarieae + Geonomeae	Euterpeae + Leopoldinieae + Manicarieae + Geonomeae	Prestoea decurrens
Euterpeae + Leopoldinieae + Manicarieae + Geonomeae	Euterpeae + Leopoldinieae + Manicarieae + Geonomeae	Neonicholsonia watsonii
Euterpeae + Leopoldinieae + Manicarieae + Geonomeae	Euterpeae + Leopoldinieae + Manicarieae + Geonomeae	Manicaria saccifera
Euterpeae + Leopoldinieae + Manicarieae + Geonomeae	Euterpeae + Leopoldinieae + Manicarieae + Geonomeae	Pholidostachys kalbreyeri
Euterpeae + Leopoldinieae + Manicarieae + Geonomeae	Euterpeae + Leopoldinieae + Manicarieae + Geonomeae	Pholidostachys pulchra
Euterpeae + Leopoldinieae + Manicarieae + Geonomeae	Euterpeae + Leopoldinieae + Manicarieae + Geonomeae	Pholidostachys dactyloides
Euterpeae + Leopoldinieae + Manicarieae + Geonomeae	Euterpeae + Leopoldinieae + Manicarieae + Geonomeae	Pholidostachys synanthera
Euterpeae + Leopoldinieae + Manicarieae + Geonomeae	Euterpeae + Leopoldinieae + Manicarieae + Geonomeae	Welfia regia
Euterpeae + Leopoldinieae + Manicarieae + Geonomeae	Euterpeae + Leopoldinieae + Manicarieae + Geonomeae	Geonoma camana
Euterpeae + Leopoldinieae + Manicarieae + Geonomeae	Euterpeae + Leopoldinieae + Manicarieae + Geonomeae	Geonoma baculifera
Euterpeae + Leopoldinieae + Manicarieae + Geonomeae	Euterpeae + Leopoldinieae + Manicarieae + Geonomeae	Geonoma oldemanii
Euterpeae + Leopoldinieae + Manicarieae + Geonomeae	Euterpeae + Leopoldinieae + Manicarieae + Geonomeae	Geonoma triglochin
Euterpeae + Leopoldinieae + Manicarieae + Geonomeae	Euterpeae + Leopoldinieae + Manicarieae + Geonomeae	Geonoma umbraculiformis
Euterpeae + Leopoldinieae + Manicarieae + Geonomeae	Euterpeae + Leopoldinieae + Manicarieae + Geonomeae	Geonoma macrostachys
Euterpeae + Leopoldinieae + Manicarieae + Geonomeae	Euterpeae + Leopoldinieae + Manicarieae + Geonomeae	Geonoma polyandra
Euterpeae + Leopoldinieae + Manicarieae + Geonomeae	Euterpeae + Leopoldinieae + Manicarieae + Geonomeae	Geonoma congesta
Euterpeae + Leopoldinieae + Manicarieae + Geonomeae	Euterpeae + Leopoldinieae + Manicarieae + Geonomeae	Geonoma maxima
Euterpeae + Leopoldinieae + Manicarieae + Geonomeae	Euterpeae + Leopoldinieae + Manicarieae + Geonomeae	Geonoma concinna
Euterpeae + Leopoldinieae + Manicarieae + Geonomeae	Euterpeae + Leopoldinieae + Manicarieae + Geonomeae	Geonoma schottiana
Euterpeae + Leopoldinieae + Manicarieae + Geonomeae	Euterpeae + Leopoldinieae + Manicarieae + Geonomeae	Geonoma pohliana
Euterpeae + Leopoldinieae + Manicarieae + Geonomeae	Euterpeae + Leopoldinieae + Manicarieae + Geonomeae	Geonoma simplicifrons
Euterpeae + Leopoldinieae + Manicarieae + Geonomeae	Euterpeae + Leopoldinieae + Manicarieae + Geonomeae	Geonoma interrupta
Euterpeae + Leopoldinieae + Manicarieae + Geonomeae	Euterpeae + Leopoldinieae + Manicarieae + Geonomeae	Geonoma deversa
Euterpeae + Leopoldinieae + Manicarieae + Geonomeae	Euterpeae + Leopoldinieae + Manicarieae + Geonomeae	Geonoma brevispatha
Euterpeae + Leopoldinieae + Manicarieae + Geonomeae	Euterpeae + Leopoldinieae + Manicarieae + Geonomeae	Geonoma ferruginea
Euterpeae + Leopoldinieae + Manicarieae + Geonomeae	Euterpeae + Leopoldinieae + Manicarieae + Geonomeae	Geonoma brongniartii
Euterpeae + Leopoldinieae + Manicarieae + Geonomeae	Euterpeae + Leopoldinieae + Manicarieae + Geonomeae	Geonoma arundinacea
Euterpeae + Leopoldinieae + Manicarieae + Geonomeae	Euterpeae + Leopoldinieae + Manicarieae + Geonomeae	Geonoma longipedunculata
Euterpeae + Leopoldinieae + Manicarieae + Geonomeae	Euterpeae + Leopoldinieae + Manicarieae + Geonomeae	Geonoma poeppigiana
Euterpeae + Leopoldinieae + Manicarieae + Geonomeae	Euterpeae + Leopoldinieae + Manicarieae + Geonomeae	Geonoma stricta
Euterpeae + Leopoldinieae + Manicarieae + Geonomeae	Euterpeae + Leopoldinieae + Manicarieae + Geonomeae	Geonoma cuneata
Euterpeae + Leopoldinieae + Manicarieae + Geonomeae	Euterpeae + Leopoldinieae + Manicarieae + Geonomeae	Geonoma scoparia
Euterpeae + Leopoldinieae + Manicarieae + Geonomeae	Euterpeae + Leopoldinieae + Manicarieae + Geonomeae	Geonoma laxiflora
Euterpeae + Leopoldinieae + Manicarieae + Geonomeae	Euterpeae + Leopoldinieae + Manicarieae + Geonomeae	Geonoma leptospadix
Euterpeae + Leopoldinieae + Manicarieae + Geonomeae	Euterpeae + Leopoldinieae + Manicarieae + Geonomeae	Geonoma divisa
Euterpeae + Leopoldinieae + Manicarieae + Geonomeae	Euterpeae + Leopoldinieae + Manicarieae + Geonomeae	Geonoma longivaginata
Euterpeae + Leopoldinieae + Manicarieae + Geonomeae	Euterpeae + Leopoldinieae + Manicarieae + Geonomeae	Geonoma tenuissima
Euterpeae + Leopoldinieae + Manicarieae + Geonomeae	Euterpeae + Leopoldinieae + Manicarieae + Geonomeae	Geonoma epetiolata
Euterpeae + Leopoldinieae + Manicarieae + Geonomeae	Euterpeae + Leopoldinieae + Manicarieae + Geonomeae	Geonoma orbignyana
Euterpeae + Leopoldinieae + Manicarieae + Geonomeae	Euterpeae + Leopoldinieae + Manicarieae + Geonomeae	Geonoma weberbaueri
Euterpeae + Leopoldinieae + Manicarieae + Geonomeae	Euterpeae + Leopoldinieae + Manicarieae + Geonomeae	Geonoma undata
Euterpeae + Leopoldinieae + Manicarieae + Geonomeae	Euterpeae + Leopoldinieae + Manicarieae + Geonomeae	Geonoma jussieuana
Euterpeae + Leopoldinieae + Manicarieae + Geonomeae	Euterpeae + Leopoldinieae + Manicarieae + Geonomeae	Geonoma pauciflora
Euterpeae + Leopoldinieae + Manicarieae + Geonomeae	Euterpeae + Leopoldinieae + Manicarieae + Geonomeae	Geonoma appuniana
Euterpeae + Leopoldinieae + Manicarieae + Geonomeae	Euterpeae + Leopoldinieae + Manicarieae + Geonomeae	Geonoma aspidiifolia
Euterpeae + Leopoldinieae + Manicarieae + Geonomeae	Euterpeae + Leopoldinieae + Manicarieae + Geonomeae	Geonoma chlamydostachys
Euterpeae + Leopoldinieae + Manicarieae + Geonomeae	Euterpeae + Leopoldinieae + Manicarieae + Geonomeae	Geonoma chococola
Euterpeae + Leopoldinieae + Manicarieae + Geonomeae	Euterpeae + Leopoldinieae + Manicarieae + Geonomeae	Geonoma densa
Euterpeae + Leopoldinieae + Manicarieae + Geonomeae	Euterpeae + Leopoldinieae + Manicarieae + Geonomeae	Geonoma gamiova
Euterpeae + Leopoldinieae + Manicarieae + Geonomeae	Euterpeae + Leopoldinieae + Manicarieae + Geonomeae	Geonoma linearis
Euterpeae + Leopoldinieae + Manicarieae + Geonomeae	Euterpeae + Leopoldinieae + Manicarieae + Geonomeae	Geonoma paradoxa
Euterpeae + Leopoldinieae + Manicarieae + Geonomeae	Euterpeae + Leopoldinieae + Manicarieae + Geonomeae	Geonoma rubescens
Euterpeae + Leopoldinieae + Manicarieae + Geonomeae	Euterpeae + Leopoldinieae + Manicarieae + Geonomeae	Geonoma spinescens
Euterpeae + Leopoldinieae + Manicarieae + Geonomeae	Euterpeae + Leopoldinieae + Manicarieae + Geonomeae	Geonoma triandra
Euterpeae + Leopoldinieae + Manicarieae + Geonomeae	Euterpeae + Leopoldinieae + Manicarieae + Geonomeae	Geonoma trigona
Euterpeae + Leopoldinieae + Manicarieae + Geonomeae	Euterpeae + Leopoldinieae + Manicarieae + Geonomeae	Calyptrogyne ghiesbreghtiana
Euterpeae + Leopoldinieae + Manicarieae + Geonomeae	Euterpeae + Leopoldinieae + Manicarieae + Geonomeae	Calyptrogyne anomala
Euterpeae + Leopoldinieae + Manicarieae + Geonomeae	Euterpeae + Leopoldinieae + Manicarieae + Geonomeae	Calyptronoma plumeriana
Euterpeae + Leopoldinieae + Manicarieae + Geonomeae	Euterpeae + Leopoldinieae + Manicarieae + Geonomeae	Calyptrogyne costatifrons
Euterpeae + Leopoldinieae + Manicarieae + Geonomeae	Euterpeae + Leopoldinieae + Manicarieae + Geonomeae	Calyptrogyne allenii
Euterpeae + Leopoldinieae + Manicarieae + Geonomeae	Euterpeae + Leopoldinieae + Manicarieae + Geonomeae	Calyptrogyne trichostachys
Euterpeae + Leopoldinieae + Manicarieae + Geonomeae	Euterpeae + Leopoldinieae + Manicarieae + Geonomeae	Calyptrogyne condensata
Euterpeae + Leopoldinieae + Manicarieae + Geonomeae	Euterpeae + Leopoldinieae + Manicarieae + Geonomeae	Calyptrogyne kunorum
Euterpeae + Leopoldinieae + Manicarieae + Geonomeae	Euterpeae + Leopoldinieae + Manicarieae + Geonomeae	Calyptrogyne pubescens
Euterpeae + Leopoldinieae + Manicarieae + Geonomeae	Euterpeae + Leopoldinieae + Manicarieae + Geonomeae	Calyptronoma occidentalis
Euterpeae + Leopoldinieae + Manicarieae + Geonomeae	Euterpeae + Leopoldinieae + Manicarieae + Geonomeae	Calyptronoma rivalis
Euterpeae + Leopoldinieae + Manicarieae + Geonomeae	Euterpeae + Leopoldinieae + Manicarieae + Geonomeae	Asterogyne martiana
Euterpeae + Leopoldinieae + Manicarieae + Geonomeae	Euterpeae + Leopoldinieae + Manicarieae + Geonomeae	Asterogyne guianensis
Euterpeae + Leopoldinieae + Manicarieae + Geonomeae	Euterpeae + Leopoldinieae + Manicarieae + Geonomeae	Asterogyne ramosa

## Sheet: CAA
Over-Represented Groups
Tribe	Clade	Species
Cocoseae	Syagrus	Syagrus smithii
Cocoseae	Syagrus	Syagrus amara
Cocoseae	Syagrus	Syagrus botryophora
Cocoseae	Syagrus	Syagrus campylospatha
Cocoseae	Syagrus	Syagrus cardenasii
Cocoseae	Syagrus	Syagrus cocoides
Cocoseae	Syagrus	Syagrus comosa
Cocoseae	Syagrus	Syagrus coronata
Cocoseae	Syagrus	Syagrus duartei
Cocoseae	Syagrus	Syagrus flexuosa
Cocoseae	Syagrus	Syagrus glaucescens
Cocoseae	Syagrus	Syagrus graminifolia
Cocoseae	Syagrus	Syagrus harleyi
Cocoseae	Syagrus	Syagrus inajai
Cocoseae	Syagrus	Syagrus macrocarpa
Cocoseae	Syagrus	Syagrus microphylla
Cocoseae	Syagrus	Syagrus oleracea
Cocoseae	Syagrus	Syagrus orinocensis
Cocoseae	Syagrus	Syagrus petraea
Cocoseae	Syagrus	Syagrus picrophylla
Cocoseae	Syagrus	Syagrus pleioclada
Cocoseae	Syagrus	Syagrus pseudococos
Cocoseae	Syagrus	Syagrus ruschiana
Cocoseae	Syagrus	Syagrus sancona
Cocoseae	Syagrus	Syagrus schizophylla
Cocoseae	Syagrus	Syagrus stratincola
Cocoseae	Syagrus	Syagrus vagans
Cocoseae	Syagrus	Syagrus werdermannii
Cocoseae	Syagrus	Syagrus romanzoffiana
Cocoseae	Syagrus + Lytocaryum	Syagrus smithii
Cocoseae	Syagrus + Lytocaryum	Syagrus amara
Cocoseae	Syagrus + Lytocaryum	Syagrus botryophora
Cocoseae	Syagrus + Lytocaryum	Syagrus campylospatha
Cocoseae	Syagrus + Lytocaryum	Syagrus cardenasii
Cocoseae	Syagrus + Lytocaryum	Syagrus cocoides
Cocoseae	Syagrus + Lytocaryum	Syagrus comosa
Cocoseae	Syagrus + Lytocaryum	Syagrus coronata
Cocoseae	Syagrus + Lytocaryum	Syagrus duartei
Cocoseae	Syagrus + Lytocaryum	Syagrus flexuosa
Cocoseae	Syagrus + Lytocaryum	Syagrus glaucescens
Cocoseae	Syagrus + Lytocaryum	Syagrus graminifolia
Cocoseae	Syagrus + Lytocaryum	Syagrus harleyi
Cocoseae	Syagrus + Lytocaryum	Syagrus inajai
Cocoseae	Syagrus + Lytocaryum	Syagrus macrocarpa
Cocoseae	Syagrus + Lytocaryum	Syagrus microphylla
Cocoseae	Syagrus + Lytocaryum	Syagrus oleracea
Cocoseae	Syagrus + Lytocaryum	Syagrus orinocensis
Cocoseae	Syagrus + Lytocaryum	Syagrus petraea
Cocoseae	Syagrus + Lytocaryum	Syagrus picrophylla
Cocoseae	Syagrus + Lytocaryum	Syagrus pleioclada
Cocoseae	Syagrus + Lytocaryum	Syagrus pseudococos
Cocoseae	Syagrus + Lytocaryum	Syagrus ruschiana
Cocoseae	Syagrus + Lytocaryum	Syagrus sancona
Cocoseae	Syagrus + Lytocaryum	Syagrus schizophylla
Cocoseae	Syagrus + Lytocaryum	Syagrus stratincola
Cocoseae	Syagrus + Lytocaryum	Syagrus vagans
Cocoseae	Syagrus + Lytocaryum	Syagrus werdermannii
Cocoseae	Syagrus + Lytocaryum	Syagrus romanzoffiana
Cocoseae	Syagrus + Lytocaryum	Lytocaryum weddellianum
Cocoseae	Syagrus + Lytocaryum	Lytocaryum hoehnei
Cocoseae	Syagrus + Lytocaryum + Allagoptera	Syagrus smithii
Cocoseae	Syagrus + Lytocaryum + Allagoptera	Syagrus amara
Cocoseae	Syagrus + Lytocaryum + Allagoptera	Syagrus botryophora
Cocoseae	Syagrus + Lytocaryum + Allagoptera	Syagrus campylospatha
Cocoseae	Syagrus + Lytocaryum + Allagoptera	Syagrus cardenasii
Cocoseae	Syagrus + Lytocaryum + Allagoptera	Syagrus cocoides
Cocoseae	Syagrus + Lytocaryum + Allagoptera	Syagrus comosa
Cocoseae	Syagrus + Lytocaryum + Allagoptera	Syagrus coronata
Cocoseae	Syagrus + Lytocaryum + Allagoptera	Syagrus duartei
Cocoseae	Syagrus + Lytocaryum + Allagoptera	Syagrus flexuosa
Cocoseae	Syagrus + Lytocaryum + Allagoptera	Syagrus glaucescens
Cocoseae	Syagrus + Lytocaryum + Allagoptera	Syagrus graminifolia
Cocoseae	Syagrus + Lytocaryum + Allagoptera	Syagrus harleyi
Cocoseae	Syagrus + Lytocaryum + Allagoptera	Syagrus inajai
Cocoseae	Syagrus + Lytocaryum + Allagoptera	Syagrus macrocarpa
Cocoseae	Syagrus + Lytocaryum + Allagoptera	Syagrus microphylla
Cocoseae	Syagrus + Lytocaryum + Allagoptera	Syagrus oleracea
Cocoseae	Syagrus + Lytocaryum + Allagoptera	Syagrus orinocensis
Cocoseae	Syagrus + Lytocaryum + Allagoptera	Syagrus petraea
Cocoseae	Syagrus + Lytocaryum + Allagoptera	Syagrus picrophylla
Cocoseae	Syagrus + Lytocaryum + Allagoptera	Syagrus pleioclada
Cocoseae	Syagrus + Lytocaryum + Allagoptera	Syagrus pseudococos
Cocoseae	Syagrus + Lytocaryum + Allagoptera	Syagrus ruschiana
Cocoseae	Syagrus + Lytocaryum + Allagoptera	Syagrus sancona
Cocoseae	Syagrus + Lytocaryum + Allagoptera	Syagrus schizophylla
Cocoseae	Syagrus + Lytocaryum + Allagoptera	Syagrus stratincola
Cocoseae	Syagrus + Lytocaryum + Allagoptera	Syagrus vagans
Cocoseae	Syagrus + Lytocaryum + Allagoptera	Syagrus werdermannii
Cocoseae	Syagrus + Lytocaryum + Allagoptera	Syagrus romanzoffiana
Cocoseae	Syagrus + Lytocaryum + Allagoptera	Lytocaryum weddellianum
Cocoseae	Syagrus + Lytocaryum + Allagoptera	Lytocaryum hoehnei
Cocoseae	Syagrus + Lytocaryum + Allagoptera	Allagoptera caudescens
Cocoseae	Syagrus + Lytocaryum + Allagoptera	Allagoptera arenaria
Cocoseae	Syagrus + Lytocaryum + Allagoptera	Allagoptera brevicalyx
Cocoseae	Syagrus + Lytocaryum + Allagoptera	Allagoptera campestris
Cocoseae	Syagrus + Lytocaryum + Allagoptera	Allagoptera leucocalyx
Cocoseae	Attaleinae	Jubaea chilensis
Cocoseae	Attaleinae	Butia yatay
Cocoseae	Attaleinae	Butia archeri
Cocoseae	Attaleinae	Butia campicola
Cocoseae	Attaleinae	Butia eriospatha
Cocoseae	Attaleinae	Butia leptospatha
Cocoseae	Attaleinae	Butia microspadix
Cocoseae	Attaleinae	Butia paraguayensis
Cocoseae	Attaleinae	Butia purpurascens
Cocoseae	Attaleinae	Butia capitata
Cocoseae	Attaleinae	Attalea phalerata
Cocoseae	Attaleinae	Attalea amygdalina
Cocoseae	Attaleinae	Attalea attaleoides
Cocoseae	Attaleinae	Attalea cohune
Cocoseae	Attaleinae	Attalea colenda
Cocoseae	Attaleinae	Attalea crassispatha
Cocoseae	Attaleinae	Attalea cuatrecasana
Cocoseae	Attaleinae	Attalea dahlgreniana
Cocoseae	Attaleinae	Attalea dubia
Cocoseae	Attaleinae	Attalea eichleri
Cocoseae	Attaleinae	Attalea exigua
Cocoseae	Attaleinae	Attalea funifera
Cocoseae	Attaleinae	Attalea geraensis
Cocoseae	Attaleinae	Attalea humilis
Cocoseae	Attaleinae	Attalea iguadummat
Cocoseae	Attaleinae	Attalea insignis
Cocoseae	Attaleinae	Attalea luetzelburgii
Cocoseae	Attaleinae	Attalea maripa
Cocoseae	Attaleinae	Attalea microcarpa
Cocoseae	Attaleinae	Attalea nucifera
Cocoseae	Attaleinae	Attalea oleifera
Cocoseae	Attaleinae	Attalea pindobassu
Cocoseae	Attaleinae	Attalea racemosa
Cocoseae	Attaleinae	Attalea speciosa
Cocoseae	Attaleinae	Attalea spectabilis
Cocoseae	Attaleinae	Attalea tessmannii
Cocoseae	Attaleinae	Attalea allenii
Cocoseae	Attaleinae	Attalea butyracea
Cocoseae	Attaleinae	Parajubaea torallyi
Cocoseae	Attaleinae	Parajubaea cocoides
Cocoseae	Attaleinae	Syagrus smithii
Cocoseae	Attaleinae	Syagrus amara
Cocoseae	Attaleinae	Syagrus botryophora
Cocoseae	Attaleinae	Syagrus campylospatha
Cocoseae	Attaleinae	Syagrus cardenasii
Cocoseae	Attaleinae	Syagrus cocoides
Cocoseae	Attaleinae	Syagrus comosa
Cocoseae	Attaleinae	Syagrus coronata
Cocoseae	Attaleinae	Syagrus duartei
Cocoseae	Attaleinae	Syagrus flexuosa
Cocoseae	Attaleinae	Syagrus glaucescens
Cocoseae	Attaleinae	Syagrus graminifolia
Cocoseae	Attaleinae	Syagrus harleyi
Cocoseae	Attaleinae	Syagrus inajai
Cocoseae	Attaleinae	Syagrus macrocarpa
Cocoseae	Attaleinae	Syagrus microphylla
Cocoseae	Attaleinae	Syagrus oleracea
Cocoseae	Attaleinae	Syagrus orinocensis
Cocoseae	Attaleinae	Syagrus petraea
Cocoseae	Attaleinae	Syagrus picrophylla
Cocoseae	Attaleinae	Syagrus pleioclada
Cocoseae	Attaleinae	Syagrus pseudococos
Cocoseae	Attaleinae	Syagrus ruschiana
Cocoseae	Attaleinae	Syagrus sancona
Cocoseae	Attaleinae	Syagrus schizophylla
Cocoseae	Attaleinae	Syagrus stratincola
Cocoseae	Attaleinae	Syagrus vagans
Cocoseae	Attaleinae	Syagrus werdermannii
Cocoseae	Attaleinae	Syagrus romanzoffiana
Cocoseae	Attaleinae	Lytocaryum weddellianum
Cocoseae	Attaleinae	Lytocaryum hoehnei
Cocoseae	Attaleinae	Allagoptera caudescens
Cocoseae	Attaleinae	Allagoptera arenaria
Cocoseae	Attaleinae	Allagoptera brevicalyx
Cocoseae	Attaleinae	Allagoptera campestris
Cocoseae	Attaleinae	Allagoptera leucocalyx
Cocoseae + Reinhardtieae	Attaleinae + Reinhardtia	Jubaea chilensis
Cocoseae + Reinhardtieae	Attaleinae + Reinhardtia	Butia yatay
Cocoseae + Reinhardtieae	Attaleinae + Reinhardtia	Butia archeri
Cocoseae + Reinhardtieae	Attaleinae + Reinhardtia	Butia campicola
Cocoseae + Reinhardtieae	Attaleinae + Reinhardtia	Butia eriospatha
Cocoseae + Reinhardtieae	Attaleinae + Reinhardtia	Butia leptospatha
Cocoseae + Reinhardtieae	Attaleinae + Reinhardtia	Butia microspadix
Cocoseae + Reinhardtieae	Attaleinae + Reinhardtia	Butia paraguayensis
Cocoseae + Reinhardtieae	Attaleinae + Reinhardtia	Butia purpurascens
Cocoseae + Reinhardtieae	Attaleinae + Reinhardtia	Butia capitata
Cocoseae + Reinhardtieae	Attaleinae + Reinhardtia	Attalea phalerata
Cocoseae + Reinhardtieae	Attaleinae + Reinhardtia	Attalea amygdalina
Cocoseae + Reinhardtieae	Attaleinae + Reinhardtia	Attalea attaleoides
Cocoseae + Reinhardtieae	Attaleinae + Reinhardtia	Attalea cohune
Cocoseae + Reinhardtieae	Attaleinae + Reinhardtia	Attalea colenda
Cocoseae + Reinhardtieae	Attaleinae + Reinhardtia	Attalea crassispatha
Cocoseae + Reinhardtieae	Attaleinae + Reinhardtia	Attalea cuatrecasana
Cocoseae + Reinhardtieae	Attaleinae + Reinhardtia	Attalea dahlgreniana
Cocoseae + Reinhardtieae	Attaleinae + Reinhardtia	Attalea dubia
Cocoseae + Reinhardtieae	Attaleinae + Reinhardtia	Attalea eichleri
Cocoseae + Reinhardtieae	Attaleinae + Reinhardtia	Attalea exigua
Cocoseae + Reinhardtieae	Attaleinae + Reinhardtia	Attalea funifera
Cocoseae + Reinhardtieae	Attaleinae + Reinhardtia	Attalea geraensis
Cocoseae + Reinhardtieae	Attaleinae + Reinhardtia	Attalea humilis
Cocoseae + Reinhardtieae	Attaleinae + Reinhardtia	Attalea iguadummat
Cocoseae + Reinhardtieae	Attaleinae + Reinhardtia	Attalea insignis
Cocoseae + Reinhardtieae	Attaleinae + Reinhardtia	Attalea luetzelburgii
Cocoseae + Reinhardtieae	Attaleinae + Reinhardtia	Attalea maripa
Cocoseae + Reinhardtieae	Attaleinae + Reinhardtia	Attalea microcarpa
Cocoseae + Reinhardtieae	Attaleinae + Reinhardtia	Attalea nucifera
Cocoseae + Reinhardtieae	Attaleinae + Reinhardtia	Attalea oleifera
Cocoseae + Reinhardtieae	Attaleinae + Reinhardtia	Attalea pindobassu
Cocoseae + Reinhardtieae	Attaleinae + Reinhardtia	Attalea racemosa
Cocoseae + Reinhardtieae	Attaleinae + Reinhardtia	Attalea speciosa
Cocoseae + Reinhardtieae	Attaleinae + Reinhardtia	Attalea spectabilis
Cocoseae + Reinhardtieae	Attaleinae + Reinhardtia	Attalea tessmannii
Cocoseae + Reinhardtieae	Attaleinae + Reinhardtia	Attalea allenii
Cocoseae + Reinhardtieae	Attaleinae + Reinhardtia	Attalea butyracea
Cocoseae + Reinhardtieae	Attaleinae + Reinhardtia	Parajubaea torallyi
Cocoseae + Reinhardtieae	Attaleinae + Reinhardtia	Parajubaea cocoides
Cocoseae + Reinhardtieae	Attaleinae + Reinhardtia	Syagrus smithii
Cocoseae + Reinhardtieae	Attaleinae + Reinhardtia	Syagrus amara
Cocoseae + Reinhardtieae	Attaleinae + Reinhardtia	Syagrus botryophora
Cocoseae + Reinhardtieae	Attaleinae + Reinhardtia	Syagrus campylospatha
Cocoseae + Reinhardtieae	Attaleinae + Reinhardtia	Syagrus cardenasii
Cocoseae + Reinhardtieae	Attaleinae + Reinhardtia	Syagrus cocoides
Cocoseae + Reinhardtieae	Attaleinae + Reinhardtia	Syagrus comosa
Cocoseae + Reinhardtieae	Attaleinae + Reinhardtia	Syagrus coronata
Cocoseae + Reinhardtieae	Attaleinae + Reinhardtia	Syagrus duartei
Cocoseae + Reinhardtieae	Attaleinae + Reinhardtia	Syagrus flexuosa
Cocoseae + Reinhardtieae	Attaleinae + Reinhardtia	Syagrus glaucescens
Cocoseae + Reinhardtieae	Attaleinae + Reinhardtia	Syagrus graminifolia
Cocoseae + Reinhardtieae	Attaleinae + Reinhardtia	Syagrus harleyi
Cocoseae + Reinhardtieae	Attaleinae + Reinhardtia	Syagrus inajai
Cocoseae + Reinhardtieae	Attaleinae + Reinhardtia	Syagrus macrocarpa
Cocoseae + Reinhardtieae	Attaleinae + Reinhardtia	Syagrus microphylla
Cocoseae + Reinhardtieae	Attaleinae + Reinhardtia	Syagrus oleracea
Cocoseae + Reinhardtieae	Attaleinae + Reinhardtia	Syagrus orinocensis
Cocoseae + Reinhardtieae	Attaleinae + Reinhardtia	Syagrus petraea
Cocoseae + Reinhardtieae	Attaleinae + Reinhardtia	Syagrus picrophylla
Cocoseae + Reinhardtieae	Attaleinae + Reinhardtia	Syagrus pleioclada
Cocoseae + Reinhardtieae	Attaleinae + Reinhardtia	Syagrus pseudococos
Cocoseae + Reinhardtieae	Attaleinae + Reinhardtia	Syagrus ruschiana
Cocoseae + Reinhardtieae	Attaleinae + Reinhardtia	Syagrus sancona
Cocoseae + Reinhardtieae	Attaleinae + Reinhardtia	Syagrus schizophylla
Cocoseae + Reinhardtieae	Attaleinae + Reinhardtia	Syagrus stratincola
Cocoseae + Reinhardtieae	Attaleinae + Reinhardtia	Syagrus vagans
Cocoseae + Reinhardtieae	Attaleinae + Reinhardtia	Syagrus werdermannii
Cocoseae + Reinhardtieae	Attaleinae + Reinhardtia	Syagrus romanzoffiana
Cocoseae + Reinhardtieae	Attaleinae + Reinhardtia	Lytocaryum weddellianum
Cocoseae + Reinhardtieae	Attaleinae + Reinhardtia	Lytocaryum hoehnei
Cocoseae + Reinhardtieae	Attaleinae + Reinhardtia	Allagoptera caudescens
Cocoseae + Reinhardtieae	Attaleinae + Reinhardtia	Allagoptera arenaria
Cocoseae + Reinhardtieae	Attaleinae + Reinhardtia	Allagoptera brevicalyx
Cocoseae + Reinhardtieae	Attaleinae + Reinhardtia	Allagoptera campestris
Cocoseae + Reinhardtieae	Attaleinae + Reinhardtia	Allagoptera leucocalyx
Cocoseae + Reinhardtieae	Attaleinae + Reinhardtia	Reinhardtia gracilis
Cocoseae + Reinhardtieae	Attaleinae + Reinhardtia	Reinhardtia simplex
Cocoseae + Reinhardtieae	Attaleinae + Reinhardtia	Reinhardtia elegans
Cocoseae + Reinhardtieae	Attaleinae + Reinhardtia	Reinhardtia koschnyana
Cocoseae + Reinhardtieae	Attaleinae + Reinhardtia	Reinhardtia latisecta
Cocoseae + Reinhardtieae	Attaleinae + Reinhardtia	Reinhardtia paiewonskiana
Cocoseae	Acrocomia	Acrocomia aculeata
Cocoseae	Acrocomia	Acrocomia hassleri
Cocoseae	Desmoncus + Acrocomia	Desmoncus orthacanthos
Cocoseae	Desmoncus + Acrocomia	Desmoncus cirrhifera
Cocoseae	Desmoncus + Acrocomia	Desmoncus polyacanthos
Cocoseae	Desmoncus + Acrocomia	Desmoncus mitis
Cocoseae	Desmoncus + Acrocomia	Desmoncus giganteus
Cocoseae	Desmoncus + Acrocomia	Desmoncus phoenicocarpus
Cocoseae	Desmoncus + Acrocomia	Desmoncus stans
Cocoseae	Desmoncus + Acrocomia	Acrocomia aculeata
Cocoseae	Desmoncus + Acrocomia	Acrocomia hassleri
Cocoseae + Reinhardtieae	Cocoseae + Reinhardtieae	Reinhardtia gracilis
Cocoseae + Reinhardtieae	Cocoseae + Reinhardtieae	Reinhardtia simplex
Cocoseae + Reinhardtieae	Cocoseae + Reinhardtieae	Reinhardtia elegans
Cocoseae + Reinhardtieae	Cocoseae + Reinhardtieae	Reinhardtia koschnyana
Cocoseae + Reinhardtieae	Cocoseae + Reinhardtieae	Reinhardtia latisecta
Cocoseae + Reinhardtieae	Cocoseae + Reinhardtieae	Reinhardtia paiewonskiana
Cocoseae + Reinhardtieae	Cocoseae + Reinhardtieae	Jubaea chilensis
Cocoseae + Reinhardtieae	Cocoseae + Reinhardtieae	Butia yatay
Cocoseae + Reinhardtieae	Cocoseae + Reinhardtieae	Butia archeri
Cocoseae + Reinhardtieae	Cocoseae + Reinhardtieae	Butia campicola
Cocoseae + Reinhardtieae	Cocoseae + Reinhardtieae	Butia eriospatha
Cocoseae + Reinhardtieae	Cocoseae + Reinhardtieae	Butia leptospatha
Cocoseae + Reinhardtieae	Cocoseae + Reinhardtieae	Butia microspadix
Cocoseae + Reinhardtieae	Cocoseae + Reinhardtieae	Butia paraguayensis
Cocoseae + Reinhardtieae	Cocoseae + Reinhardtieae	Butia purpurascens
Cocoseae + Reinhardtieae	Cocoseae + Reinhardtieae	Butia capitata
Cocoseae + Reinhardtieae	Cocoseae + Reinhardtieae	Attalea phalerata
Cocoseae + Reinhardtieae	Cocoseae + Reinhardtieae	Attalea amygdalina
Cocoseae + Reinhardtieae	Cocoseae + Reinhardtieae	Attalea attaleoides
Cocoseae + Reinhardtieae	Cocoseae + Reinhardtieae	Attalea cohune
Cocoseae + Reinhardtieae	Cocoseae + Reinhardtieae	Attalea colenda
Cocoseae + Reinhardtieae	Cocoseae + Reinhardtieae	Attalea crassispatha
Cocoseae + Reinhardtieae	Cocoseae + Reinhardtieae	Attalea cuatrecasana
Cocoseae + Reinhardtieae	Cocoseae + Reinhardtieae	Attalea dahlgreniana
Cocoseae + Reinhardtieae	Cocoseae + Reinhardtieae	Attalea dubia
Cocoseae + Reinhardtieae	Cocoseae + Reinhardtieae	Attalea eichleri
Cocoseae + Reinhardtieae	Cocoseae + Reinhardtieae	Attalea exigua
Cocoseae + Reinhardtieae	Cocoseae + Reinhardtieae	Attalea funifera
Cocoseae + Reinhardtieae	Cocoseae + Reinhardtieae	Attalea geraensis
Cocoseae + Reinhardtieae	Cocoseae + Reinhardtieae	Attalea humilis
Cocoseae + Reinhardtieae	Cocoseae + Reinhardtieae	Attalea iguadummat
Cocoseae + Reinhardtieae	Cocoseae + Reinhardtieae	Attalea insignis
Cocoseae + Reinhardtieae	Cocoseae + Reinhardtieae	Attalea luetzelburgii
Cocoseae + Reinhardtieae	Cocoseae + Reinhardtieae	Attalea maripa
Cocoseae + Reinhardtieae	Cocoseae + Reinhardtieae	Attalea microcarpa
Cocoseae + Reinhardtieae	Cocoseae + Reinhardtieae	Attalea nucifera
Cocoseae + Reinhardtieae	Cocoseae + Reinhardtieae	Attalea oleifera
Cocoseae + Reinhardtieae	Cocoseae + Reinhardtieae	Attalea pindobassu
Cocoseae + Reinhardtieae	Cocoseae + Reinhardtieae	Attalea racemosa
Cocoseae + Reinhardtieae	Cocoseae + Reinhardtieae	Attalea speciosa
Cocoseae + Reinhardtieae	Cocoseae + Reinhardtieae	Attalea spectabilis
Cocoseae + Reinhardtieae	Cocoseae + Reinhardtieae	Attalea tessmannii
Cocoseae + Reinhardtieae	Cocoseae + Reinhardtieae	Attalea allenii
Cocoseae + Reinhardtieae	Cocoseae + Reinhardtieae	Attalea butyracea
Cocoseae + Reinhardtieae	Cocoseae + Reinhardtieae	Parajubaea torallyi
Cocoseae + Reinhardtieae	Cocoseae + Reinhardtieae	Parajubaea cocoides
Cocoseae + Reinhardtieae	Cocoseae + Reinhardtieae	Syagrus smithii
Cocoseae + Reinhardtieae	Cocoseae + Reinhardtieae	Syagrus amara
Cocoseae + Reinhardtieae	Cocoseae + Reinhardtieae	Syagrus botryophora
Cocoseae + Reinhardtieae	Cocoseae + Reinhardtieae	Syagrus campylospatha
Cocoseae + Reinhardtieae	Cocoseae + Reinhardtieae	Syagrus cardenasii
Cocoseae + Reinhardtieae	Cocoseae + Reinhardtieae	Syagrus cocoides
Cocoseae + Reinhardtieae	Cocoseae + Reinhardtieae	Syagrus comosa
Cocoseae + Reinhardtieae	Cocoseae + Reinhardtieae	Syagrus coronata
Cocoseae + Reinhardtieae	Cocoseae + Reinhardtieae	Syagrus duartei
Cocoseae + Reinhardtieae	Cocoseae + Reinhardtieae	Syagrus flexuosa
Cocoseae + Reinhardtieae	Cocoseae + Reinhardtieae	Syagrus glaucescens
Cocoseae + Reinhardtieae	Cocoseae + Reinhardtieae	Syagrus graminifolia
Cocoseae + Reinhardtieae	Cocoseae + Reinhardtieae	Syagrus harleyi
Cocoseae + Reinhardtieae	Cocoseae + Reinhardtieae	Syagrus inajai
Cocoseae + Reinhardtieae	Cocoseae + Reinhardtieae	Syagrus macrocarpa
Cocoseae + Reinhardtieae	Cocoseae + Reinhardtieae	Syagrus microphylla
Cocoseae + Reinhardtieae	Cocoseae + Reinhardtieae	Syagrus oleracea
Cocoseae + Reinhardtieae	Cocoseae + Reinhardtieae	Syagrus orinocensis
Cocoseae + Reinhardtieae	Cocoseae + Reinhardtieae	Syagrus petraea
Cocoseae + Reinhardtieae	Cocoseae + Reinhardtieae	Syagrus picrophylla
Cocoseae + Reinhardtieae	Cocoseae + Reinhardtieae	Syagrus pleioclada
Cocoseae + Reinhardtieae	Cocoseae + Reinhardtieae	Syagrus pseudococos
Cocoseae + Reinhardtieae	Cocoseae + Reinhardtieae	Syagrus ruschiana
Cocoseae + Reinhardtieae	Cocoseae + Reinhardtieae	Syagrus sancona
Cocoseae + Reinhardtieae	Cocoseae + Reinhardtieae	Syagrus schizophylla
Cocoseae + Reinhardtieae	Cocoseae + Reinhardtieae	Syagrus stratincola
Cocoseae + Reinhardtieae	Cocoseae + Reinhardtieae	Syagrus vagans
Cocoseae + Reinhardtieae	Cocoseae + Reinhardtieae	Syagrus werdermannii
Cocoseae + Reinhardtieae	Cocoseae + Reinhardtieae	Syagrus romanzoffiana
Cocoseae + Reinhardtieae	Cocoseae + Reinhardtieae	Lytocaryum weddellianum
Cocoseae + Reinhardtieae	Cocoseae + Reinhardtieae	Lytocaryum hoehnei
Cocoseae + Reinhardtieae	Cocoseae + Reinhardtieae	Allagoptera caudescens
Cocoseae + Reinhardtieae	Cocoseae + Reinhardtieae	Allagoptera arenaria
Cocoseae + Reinhardtieae	Cocoseae + Reinhardtieae	Allagoptera brevicalyx
Cocoseae + Reinhardtieae	Cocoseae + Reinhardtieae	Allagoptera campestris
Cocoseae + Reinhardtieae	Cocoseae + Reinhardtieae	Allagoptera leucocalyx
Cocoseae + Reinhardtieae	Cocoseae + Reinhardtieae	Aiphanes acaulis
Cocoseae + Reinhardtieae	Cocoseae + Reinhardtieae	Aiphanes chiribogensis
Cocoseae + Reinhardtieae	Cocoseae + Reinhardtieae	Aiphanes deltoidea
Cocoseae + Reinhardtieae	Cocoseae + Reinhardtieae	Aiphanes eggersii
Cocoseae + Reinhardtieae	Cocoseae + Reinhardtieae	Aiphanes gelatinosa
Cocoseae + Reinhardtieae	Cocoseae + Reinhardtieae	Aiphanes leiostachys
Cocoseae + Reinhardtieae	Cocoseae + Reinhardtieae	Aiphanes lindeniana
Cocoseae + Reinhardtieae	Cocoseae + Reinhardtieae	Aiphanes linearis
Cocoseae + Reinhardtieae	Cocoseae + Reinhardtieae	Aiphanes macroloba
Cocoseae + Reinhardtieae	Cocoseae + Reinhardtieae	Aiphanes parvifolia
Cocoseae + Reinhardtieae	Cocoseae + Reinhardtieae	Aiphanes simplex
Cocoseae + Reinhardtieae	Cocoseae + Reinhardtieae	Aiphanes tricuspidata
Cocoseae + Reinhardtieae	Cocoseae + Reinhardtieae	Aiphanes verrucosa
Cocoseae + Reinhardtieae	Cocoseae + Reinhardtieae	Aiphanes weberbaueri
Cocoseae + Reinhardtieae	Cocoseae + Reinhardtieae	Aiphanes ulei
Cocoseae + Reinhardtieae	Cocoseae + Reinhardtieae	Aiphanes spicata
Cocoseae + Reinhardtieae	Cocoseae + Reinhardtieae	Aiphanes grandis
Cocoseae + Reinhardtieae	Cocoseae + Reinhardtieae	Aiphanes hirsuta
Cocoseae + Reinhardtieae	Cocoseae + Reinhardtieae	Aiphanes erinacea
Cocoseae + Reinhardtieae	Cocoseae + Reinhardtieae	Aiphanes minima
Cocoseae + Reinhardtieae	Cocoseae + Reinhardtieae	Bactris major
Cocoseae + Reinhardtieae	Cocoseae + Reinhardtieae	Bactris bifida
Cocoseae + Reinhardtieae	Cocoseae + Reinhardtieae	Bactris ferruginea
Cocoseae + Reinhardtieae	Cocoseae + Reinhardtieae	Bactris guineensis
Cocoseae + Reinhardtieae	Cocoseae + Reinhardtieae	Bactris simplicifrons
Cocoseae + Reinhardtieae	Cocoseae + Reinhardtieae	Bactris killipii
Cocoseae + Reinhardtieae	Cocoseae + Reinhardtieae	Bactris acanthocarpa
Cocoseae + Reinhardtieae	Cocoseae + Reinhardtieae	Bactris riparia
Cocoseae + Reinhardtieae	Cocoseae + Reinhardtieae	Bactris gasipaes
Cocoseae + Reinhardtieae	Cocoseae + Reinhardtieae	Bactris pliniana
Cocoseae + Reinhardtieae	Cocoseae + Reinhardtieae	Bactris setulosa
Cocoseae + Reinhardtieae	Cocoseae + Reinhardtieae	Bactris campestris
Cocoseae + Reinhardtieae	Cocoseae + Reinhardtieae	Bactris barronis
Cocoseae + Reinhardtieae	Cocoseae + Reinhardtieae	Bactris constanciae
Cocoseae + Reinhardtieae	Cocoseae + Reinhardtieae	Bactris acanthocarpoides
Cocoseae + Reinhardtieae	Cocoseae + Reinhardtieae	Bactris aubletiana
Cocoseae + Reinhardtieae	Cocoseae + Reinhardtieae	Bactris bahiensis
Cocoseae + Reinhardtieae	Cocoseae + Reinhardtieae	Bactris balanophora
Cocoseae + Reinhardtieae	Cocoseae + Reinhardtieae	Bactris bidentula
Cocoseae + Reinhardtieae	Cocoseae + Reinhardtieae	Bactris brongniartii
Cocoseae + Reinhardtieae	Cocoseae + Reinhardtieae	Bactris caryotifolia
Cocoseae + Reinhardtieae	Cocoseae + Reinhardtieae	Bactris caudata
Cocoseae + Reinhardtieae	Cocoseae + Reinhardtieae	Bactris charnleyae
Cocoseae + Reinhardtieae	Cocoseae + Reinhardtieae	Bactris coloniata
Cocoseae + Reinhardtieae	Cocoseae + Reinhardtieae	Bactris coloradonis
Cocoseae + Reinhardtieae	Cocoseae + Reinhardtieae	Bactris concinna
Cocoseae + Reinhardtieae	Cocoseae + Reinhardtieae	Bactris corossilla
Cocoseae + Reinhardtieae	Cocoseae + Reinhardtieae	Bactris cuspidata
Cocoseae + Reinhardtieae	Cocoseae + Reinhardtieae	Bactris dianeura
Cocoseae + Reinhardtieae	Cocoseae + Reinhardtieae	Bactris elegans
Cocoseae + Reinhardtieae	Cocoseae + Reinhardtieae	Bactris fissifrons
Cocoseae + Reinhardtieae	Cocoseae + Reinhardtieae	Bactris gastoniana
Cocoseae + Reinhardtieae	Cocoseae + Reinhardtieae	Bactris glandulosa
Cocoseae + Reinhardtieae	Cocoseae + Reinhardtieae	Bactris glassmanii
Cocoseae + Reinhardtieae	Cocoseae + Reinhardtieae	Bactris glaucescens
Cocoseae + Reinhardtieae	Cocoseae + Reinhardtieae	Bactris gracilior
Cocoseae + Reinhardtieae	Cocoseae + Reinhardtieae	Bactris grayumii
Cocoseae + Reinhardtieae	Cocoseae + Reinhardtieae	Bactris hatschbachii
Cocoseae + Reinhardtieae	Cocoseae + Reinhardtieae	Bactris hirta
Cocoseae + Reinhardtieae	Cocoseae + Reinhardtieae	Bactris hondurensis
Cocoseae + Reinhardtieae	Cocoseae + Reinhardtieae	Bactris horridispatha
Cocoseae + Reinhardtieae	Cocoseae + Reinhardtieae	Bactris kunorum
Cocoseae + Reinhardtieae	Cocoseae + Reinhardtieae	Bactris longiseta
Cocoseae + Reinhardtieae	Cocoseae + Reinhardtieae	Bactris macroacantha
Cocoseae + Reinhardtieae	Cocoseae + Reinhardtieae	Bactris mexicana
Cocoseae + Reinhardtieae	Cocoseae + Reinhardtieae	Bactris militaris
Cocoseae + Reinhardtieae	Cocoseae + Reinhardtieae	Bactris oligocarpa
Cocoseae + Reinhardtieae	Cocoseae + Reinhardtieae	Bactris oligoclada
Cocoseae + Reinhardtieae	Cocoseae + Reinhardtieae	Bactris panamensis
Cocoseae + Reinhardtieae	Cocoseae + Reinhardtieae	Bactris pickelii
Cocoseae + Reinhardtieae	Cocoseae + Reinhardtieae	Bactris pilosa
Cocoseae + Reinhardtieae	Cocoseae + Reinhardtieae	Bactris plumeriana
Cocoseae + Reinhardtieae	Cocoseae + Reinhardtieae	Bactris ptariana
Cocoseae + Reinhardtieae	Cocoseae + Reinhardtieae	Bactris rhaphidacantha
Cocoseae + Reinhardtieae	Cocoseae + Reinhardtieae	Bactris setosa
Cocoseae + Reinhardtieae	Cocoseae + Reinhardtieae	Bactris soeiroana
Cocoseae + Reinhardtieae	Cocoseae + Reinhardtieae	Bactris syagroides
Cocoseae + Reinhardtieae	Cocoseae + Reinhardtieae	Bactris tefensis
Cocoseae + Reinhardtieae	Cocoseae + Reinhardtieae	Bactris tomentosa
Cocoseae + Reinhardtieae	Cocoseae + Reinhardtieae	Bactris turbinocarpa
Cocoseae + Reinhardtieae	Cocoseae + Reinhardtieae	Bactris vulgaris
Cocoseae + Reinhardtieae	Cocoseae + Reinhardtieae	Astrocaryum mexicanum
Cocoseae + Reinhardtieae	Cocoseae + Reinhardtieae	Astrocaryum alatum
Cocoseae + Reinhardtieae	Cocoseae + Reinhardtieae	Astrocaryum aculeatum
Cocoseae + Reinhardtieae	Cocoseae + Reinhardtieae	Astrocaryum standleyanum
Cocoseae + Reinhardtieae	Cocoseae + Reinhardtieae	Astrocaryum malybo
Cocoseae + Reinhardtieae	Cocoseae + Reinhardtieae	Astrocaryum campestre
Cocoseae + Reinhardtieae	Cocoseae + Reinhardtieae	Astrocaryum sciophilum
Cocoseae + Reinhardtieae	Cocoseae + Reinhardtieae	Astrocaryum vulgare
Cocoseae + Reinhardtieae	Cocoseae + Reinhardtieae	Astrocaryum murumuru
Cocoseae + Reinhardtieae	Cocoseae + Reinhardtieae	Astrocaryum chambira
Cocoseae + Reinhardtieae	Cocoseae + Reinhardtieae	Astrocaryum paramaca
Cocoseae + Reinhardtieae	Cocoseae + Reinhardtieae	Astrocaryum aculeatissimum
Cocoseae + Reinhardtieae	Cocoseae + Reinhardtieae	Astrocaryum confertum
Cocoseae + Reinhardtieae	Cocoseae + Reinhardtieae	Astrocaryum triandrum
Cocoseae + Reinhardtieae	Cocoseae + Reinhardtieae	Astrocaryum jauari
Cocoseae + Reinhardtieae	Cocoseae + Reinhardtieae	Astrocaryum acaule
Cocoseae + Reinhardtieae	Cocoseae + Reinhardtieae	Astrocaryum huaimi
Cocoseae + Reinhardtieae	Cocoseae + Reinhardtieae	Desmoncus orthacanthos
Cocoseae + Reinhardtieae	Cocoseae + Reinhardtieae	Desmoncus cirrhifera
Cocoseae + Reinhardtieae	Cocoseae + Reinhardtieae	Desmoncus polyacanthos
Cocoseae + Reinhardtieae	Cocoseae + Reinhardtieae	Desmoncus mitis
Cocoseae + Reinhardtieae	Cocoseae + Reinhardtieae	Desmoncus giganteus
Cocoseae + Reinhardtieae	Cocoseae + Reinhardtieae	Desmoncus phoenicocarpus
Cocoseae + Reinhardtieae	Cocoseae + Reinhardtieae	Desmoncus stans
Cocoseae + Reinhardtieae	Cocoseae + Reinhardtieae	Acrocomia aculeata
Cocoseae + Reinhardtieae	Cocoseae + Reinhardtieae	Acrocomia hassleri
Cocoseae + Reinhardtieae	Cocoseae + Reinhardtieae	Elaeis oleifera
Cocoseae + Reinhardtieae	Cocoseae + Reinhardtieae	Barcella odora
Geonomeae	Part of Geonoma	Geonoma schottiana
Geonomeae	Part of Geonoma	Geonoma pohliana
Geonomeae	Part of Geonoma	Geonoma simplicifrons
Geonomeae	Part of Geonoma	Geonoma interrupta

## Sheet: CAN
Over-Represented Groups
Tribe	Clade	Species
Ceroxyleae	Ceroxylon	Ceroxylon quindiuense
Ceroxyleae	Ceroxylon	Ceroxylon vogelianum
Ceroxyleae	Ceroxylon	Ceroxylon ventricosum
Ceroxyleae	Ceroxylon	Ceroxylon amazonicum
Ceroxyleae	Ceroxylon	Ceroxylon parvum
Ceroxyleae	Ceroxylon	Ceroxylon parvifrons
Ceroxyleae	Ceroxylon	Ceroxylon echinulatum
Ceroxyleae	Ceroxylon	Ceroxylon alpinum
Ceroxyleae	Ceroxylon	Ceroxylon ceriferum
Ceroxyleae	Ceroxylon	Ceroxylon sasaimae
Ceroxyleae	Ceroxylon	Ceroxylon weberbaueri
Ceroxyleae	Ceroxyleae	Ceroxylon quindiuense
Ceroxyleae	Ceroxyleae	Ceroxylon vogelianum
Ceroxyleae	Ceroxyleae	Ceroxylon ventricosum
Ceroxyleae	Ceroxyleae	Ceroxylon amazonicum
Ceroxyleae	Ceroxyleae	Ceroxylon parvum
Ceroxyleae	Ceroxyleae	Ceroxylon parvifrons
Ceroxyleae	Ceroxyleae	Ceroxylon echinulatum
Ceroxyleae	Ceroxyleae	Ceroxylon alpinum
Ceroxyleae	Ceroxyleae	Ceroxylon ceriferum
Ceroxyleae	Ceroxyleae	Ceroxylon sasaimae
Ceroxyleae	Ceroxyleae	Ceroxylon weberbaueri
Ceroxyleae	Ceroxyleae	Juania australis
Ceroxyleae + Phytelephanteae	Ceroxyleae + Phytelephanteae	Juania australis
Ceroxyleae + Phytelephanteae	Ceroxyleae + Phytelephanteae	Ceroxylon quindiuense
Ceroxyleae + Phytelephanteae	Ceroxyleae + Phytelephanteae	Ceroxylon vogelianum
Ceroxyleae + Phytelephanteae	Ceroxyleae + Phytelephanteae	Ceroxylon ventricosum
Ceroxyleae + Phytelephanteae	Ceroxyleae + Phytelephanteae	Ceroxylon amazonicum
Ceroxyleae + Phytelephanteae	Ceroxyleae + Phytelephanteae	Ceroxylon parvum
Ceroxyleae + Phytelephanteae	Ceroxyleae + Phytelephanteae	Ceroxylon parvifrons
Ceroxyleae + Phytelephanteae	Ceroxyleae + Phytelephanteae	Ceroxylon echinulatum
Ceroxyleae + Phytelephanteae	Ceroxyleae + Phytelephanteae	Ceroxylon alpinum
Ceroxyleae + Phytelephanteae	Ceroxyleae + Phytelephanteae	Ceroxylon ceriferum
Ceroxyleae + Phytelephanteae	Ceroxyleae + Phytelephanteae	Ceroxylon sasaimae
Ceroxyleae + Phytelephanteae	Ceroxyleae + Phytelephanteae	Ceroxylon weberbaueri
Ceroxyleae + Phytelephanteae	Ceroxyleae + Phytelephanteae	Aphandra natalia
Ceroxyleae + Phytelephanteae	Ceroxyleae + Phytelephanteae	Ammandra decasperma
Ceroxyleae + Phytelephanteae	Ceroxyleae + Phytelephanteae	Phytelephas aequatorialis
Ceroxyleae + Phytelephanteae	Ceroxyleae + Phytelephanteae	Phytelephas tumacana
Ceroxyleae + Phytelephanteae	Ceroxyleae + Phytelephanteae	Phytelephas macrocarpa
Ceroxyleae + Phytelephanteae	Ceroxyleae + Phytelephanteae	Phytelephas seemannii
Ceroxyleae + Phytelephanteae	Ceroxyleae + Phytelephanteae	Phytelephas tenuicaulis
Ceroxyleae, Phytelephanteae, Cyclospatheae	Ceroxyloideae	Juania australis
Ceroxyleae, Phytelephanteae, Cyclospatheae	Ceroxyloideae	Ceroxylon quindiuense
Ceroxyleae, Phytelephanteae, Cyclospatheae	Ceroxyloideae	Ceroxylon vogelianum
Ceroxyleae, Phytelephanteae, Cyclospatheae	Ceroxyloideae	Ceroxylon ventricosum
Ceroxyleae, Phytelephanteae, Cyclospatheae	Ceroxyloideae	Ceroxylon amazonicum
Ceroxyleae, Phytelephanteae, Cyclospatheae	Ceroxyloideae	Ceroxylon parvum
Ceroxyleae, Phytelephanteae, Cyclospatheae	Ceroxyloideae	Ceroxylon parvifrons
Ceroxyleae, Phytelephanteae, Cyclospatheae	Ceroxyloideae	Ceroxylon echinulatum
Ceroxyleae, Phytelephanteae, Cyclospatheae	Ceroxyloideae	Ceroxylon alpinum
Ceroxyleae, Phytelephanteae, Cyclospatheae	Ceroxyloideae	Ceroxylon ceriferum
Ceroxyleae, Phytelephanteae, Cyclospatheae	Ceroxyloideae	Ceroxylon sasaimae
Ceroxyleae, Phytelephanteae, Cyclospatheae	Ceroxyloideae	Ceroxylon weberbaueri
Ceroxyleae, Phytelephanteae, Cyclospatheae	Ceroxyloideae	Aphandra natalia
Ceroxyleae, Phytelephanteae, Cyclospatheae	Ceroxyloideae	Ammandra decasperma
Ceroxyleae, Phytelephanteae, Cyclospatheae	Ceroxyloideae	Phytelephas aequatorialis
Ceroxyleae, Phytelephanteae, Cyclospatheae	Ceroxyloideae	Phytelephas tumacana
Ceroxyleae, Phytelephanteae, Cyclospatheae	Ceroxyloideae	Phytelephas macrocarpa
Ceroxyleae, Phytelephanteae, Cyclospatheae	Ceroxyloideae	Phytelephas seemannii
Ceroxyleae, Phytelephanteae, Cyclospatheae	Ceroxyloideae	Phytelephas tenuicaulis
Ceroxyleae, Phytelephanteae, Cyclospatheae	Ceroxyloideae	Pseudophoenix vinifera
Ceroxyleae, Phytelephanteae, Cyclospatheae	Ceroxyloideae	Pseudophoenix sargentii
Euterpeae	Oenocarpus	Oenocarpus bacaba
Euterpeae	Oenocarpus	Oenocarpus balickii
Euterpeae	Oenocarpus	Oenocarpus bataua
Euterpeae	Oenocarpus	Oenocarpus circumtextus
Euterpeae	Oenocarpus	Oenocarpus distichus
Euterpeae	Oenocarpus	Oenocarpus mapora
Euterpeae	Oenocarpus	Oenocarpus minor
Euterpeae	Oenocarpus	Oenocarpus simplex
Euterpeae	Euterpeae	Hyospathe macrorhachis
Euterpeae	Euterpeae	Hyospathe elegans
Euterpeae	Euterpeae	Euterpe oleracea
Euterpeae	Euterpeae	Euterpe precatoria
Euterpeae	Euterpeae	Euterpe broadwayi
Euterpeae	Euterpeae	Euterpe catinga
Euterpeae	Euterpeae	Euterpe edulis
Euterpeae	Euterpeae	Euterpe longibracteata
Euterpeae	Euterpeae	Euterpe luminosa
Euterpeae	Euterpeae	Oenocarpus bacaba
Euterpeae	Euterpeae	Oenocarpus balickii
Euterpeae	Euterpeae	Oenocarpus bataua
Euterpeae	Euterpeae	Oenocarpus circumtextus
Euterpeae	Euterpeae	Oenocarpus distichus
Euterpeae	Euterpeae	Oenocarpus mapora
Euterpeae	Euterpeae	Oenocarpus minor
Euterpeae	Euterpeae	Oenocarpus simplex
Euterpeae	Euterpeae	Prestoea pubens
Euterpeae	Euterpeae	Prestoea acuminata
Euterpeae	Euterpeae	Prestoea carderi
Euterpeae	Euterpeae	Prestoea ensiformis
Euterpeae	Euterpeae	Prestoea longipetiolata
Euterpeae	Euterpeae	Prestoea pubigera
Euterpeae	Euterpeae	Prestoea schultzeana
Euterpeae	Euterpeae	Prestoea simplicifolia
Euterpeae	Euterpeae	Prestoea tenuiramosa
Euterpeae	Euterpeae	Prestoea decurrens
Euterpeae	Euterpeae	Neonicholsonia watsonii
Euterpeae + Leopoldinieae + Manicarieae	Euterpeae + Leopoldinieae + Manicarieae	Leopoldinia pulchra
Euterpeae + Leopoldinieae + Manicarieae	Euterpeae + Leopoldinieae + Manicarieae	Leopoldinia piassaba
Euterpeae + Leopoldinieae + Manicarieae	Euterpeae + Leopoldinieae + Manicarieae	Hyospathe macrorhachis
Euterpeae + Leopoldinieae + Manicarieae	Euterpeae + Leopoldinieae + Manicarieae	Hyospathe elegans
Euterpeae + Leopoldinieae + Manicarieae	Euterpeae + Leopoldinieae + Manicarieae	Euterpe oleracea
Euterpeae + Leopoldinieae + Manicarieae	Euterpeae + Leopoldinieae + Manicarieae	Euterpe precatoria
Euterpeae + Leopoldinieae + Manicarieae	Euterpeae + Leopoldinieae + Manicarieae	Euterpe broadwayi
Euterpeae + Leopoldinieae + Manicarieae	Euterpeae + Leopoldinieae + Manicarieae	Euterpe catinga
Euterpeae + Leopoldinieae + Manicarieae	Euterpeae + Leopoldinieae + Manicarieae	Euterpe edulis
Euterpeae + Leopoldinieae + Manicarieae	Euterpeae + Leopoldinieae + Manicarieae	Euterpe longibracteata
Euterpeae + Leopoldinieae + Manicarieae	Euterpeae + Leopoldinieae + Manicarieae	Euterpe luminosa
Euterpeae + Leopoldinieae + Manicarieae	Euterpeae + Leopoldinieae + Manicarieae	Oenocarpus bacaba
Euterpeae + Leopoldinieae + Manicarieae	Euterpeae + Leopoldinieae + Manicarieae	Oenocarpus balickii
Euterpeae + Leopoldinieae + Manicarieae	Euterpeae + Leopoldinieae + Manicarieae	Oenocarpus bataua
Euterpeae + Leopoldinieae + Manicarieae	Euterpeae + Leopoldinieae + Manicarieae	Oenocarpus circumtextus
Euterpeae + Leopoldinieae + Manicarieae	Euterpeae + Leopoldinieae + Manicarieae	Oenocarpus distichus
Euterpeae + Leopoldinieae + Manicarieae	Euterpeae + Leopoldinieae + Manicarieae	Oenocarpus mapora
Euterpeae + Leopoldinieae + Manicarieae	Euterpeae + Leopoldinieae + Manicarieae	Oenocarpus minor
Euterpeae + Leopoldinieae + Manicarieae	Euterpeae + Leopoldinieae + Manicarieae	Oenocarpus simplex
Euterpeae + Leopoldinieae + Manicarieae	Euterpeae + Leopoldinieae + Manicarieae	Prestoea pubens
Euterpeae + Leopoldinieae + Manicarieae	Euterpeae + Leopoldinieae + Manicarieae	Prestoea acuminata
Euterpeae + Leopoldinieae + Manicarieae	Euterpeae + Leopoldinieae + Manicarieae	Prestoea carderi
Euterpeae + Leopoldinieae + Manicarieae	Euterpeae + Leopoldinieae + Manicarieae	Prestoea ensiformis
Euterpeae + Leopoldinieae + Manicarieae	Euterpeae + Leopoldinieae + Manicarieae	Prestoea longipetiolata
Euterpeae + Leopoldinieae + Manicarieae	Euterpeae + Leopoldinieae + Manicarieae	Prestoea pubigera
Euterpeae + Leopoldinieae + Manicarieae	Euterpeae + Leopoldinieae + Manicarieae	Prestoea schultzeana
Euterpeae + Leopoldinieae + Manicarieae	Euterpeae + Leopoldinieae + Manicarieae	Prestoea simplicifolia
Euterpeae + Leopoldinieae + Manicarieae	Euterpeae + Leopoldinieae + Manicarieae	Prestoea tenuiramosa
Euterpeae + Leopoldinieae + Manicarieae	Euterpeae + Leopoldinieae + Manicarieae	Prestoea decurrens
Euterpeae + Leopoldinieae + Manicarieae	Euterpeae + Leopoldinieae + Manicarieae	Neonicholsonia watsonii
Euterpeae + Leopoldinieae + Manicarieae	Euterpeae + Leopoldinieae + Manicarieae	Manicaria saccifera
Geonomeae	Geonoma	Geonoma camana
Geonomeae	Geonoma	Geonoma baculifera
Geonomeae	Geonoma	Geonoma oldemanii
Geonomeae	Geonoma	Geonoma triglochin
Geonomeae	Geonoma	Geonoma umbraculiformis
Geonomeae	Geonoma	Geonoma macrostachys
Geonomeae	Geonoma	Geonoma polyandra
Geonomeae	Geonoma	Geonoma congesta
Geonomeae	Geonoma	Geonoma maxima
Geonomeae	Geonoma	Geonoma concinna
Geonomeae	Geonoma	Geonoma schottiana
Geonomeae	Geonoma	Geonoma pohliana
Geonomeae	Geonoma	Geonoma simplicifrons
Geonomeae	Geonoma	Geonoma interrupta
Geonomeae	Geonoma	Geonoma deversa
Geonomeae	Geonoma	Geonoma brevispatha
Geonomeae	Geonoma	Geonoma ferruginea
Geonomeae	Geonoma	Geonoma brongniartii
Geonomeae	Geonoma	Geonoma arundinacea
Geonomeae	Geonoma	Geonoma longipedunculata
Geonomeae	Geonoma	Geonoma poeppigiana
Geonomeae	Geonoma	Geonoma stricta
Geonomeae	Geonoma	Geonoma cuneata
Geonomeae	Geonoma	Geonoma scoparia
Geonomeae	Geonoma	Geonoma laxiflora
Geonomeae	Geonoma	Geonoma leptospadix
Geonomeae	Geonoma	Geonoma divisa
Geonomeae	Geonoma	Geonoma longivaginata
Geonomeae	Geonoma	Geonoma tenuissima
Geonomeae	Geonoma	Geonoma epetiolata
Geonomeae	Geonoma	Geonoma orbignyana
Geonomeae	Geonoma	Geonoma weberbaueri
Geonomeae	Geonoma	Geonoma undata
Geonomeae	Geonoma	Geonoma jussieuana
Geonomeae	Geonoma	Geonoma pauciflora
Geonomeae	Geonoma	Geonoma appuniana
Geonomeae	Geonoma	Geonoma aspidiifolia
Geonomeae	Geonoma	Geonoma chlamydostachys
Geonomeae	Geonoma	Geonoma chococola
Geonomeae	Geonoma	Geonoma densa
Geonomeae	Geonoma	Geonoma gamiova
Geonomeae	Geonoma	Geonoma linearis
Geonomeae	Geonoma	Geonoma paradoxa
Geonomeae	Geonoma	Geonoma rubescens
Geonomeae	Geonoma	Geonoma spinescens
Geonomeae	Geonoma	Geonoma triandra
Geonomeae	Geonoma	Geonoma trigona
Geonomeae	Geonomeae	Pholidostachys kalbreyeri
Geonomeae	Geonomeae	Pholidostachys pulchra
Geonomeae	Geonomeae	Pholidostachys dactyloides
Geonomeae	Geonomeae	Pholidostachys synanthera
Geonomeae	Geonomeae	Welfia regia
Geonomeae	Geonomeae	Geonoma camana
Geonomeae	Geonomeae	Geonoma baculifera
Geonomeae	Geonomeae	Geonoma oldemanii
Geonomeae	Geonomeae	Geonoma triglochin
Geonomeae	Geonomeae	Geonoma umbraculiformis
Geonomeae	Geonomeae	Geonoma macrostachys
Geonomeae	Geonomeae	Geonoma polyandra
Geonomeae	Geonomeae	Geonoma congesta
Geonomeae	Geonomeae	Geonoma maxima
Geonomeae	Geonomeae	Geonoma concinna
Geonomeae	Geonomeae	Geonoma schottiana
Geonomeae	Geonomeae	Geonoma pohliana
Geonomeae	Geonomeae	Geonoma simplicifrons
Geonomeae	Geonomeae	Geonoma interrupta
Geonomeae	Geonomeae	Geonoma deversa
Geonomeae	Geonomeae	Geonoma brevispatha
Geonomeae	Geonomeae	Geonoma ferruginea
Geonomeae	Geonomeae	Geonoma brongniartii
Geonomeae	Geonomeae	Geonoma arundinacea
Geonomeae	Geonomeae	Geonoma longipedunculata
Geonomeae	Geonomeae	Geonoma poeppigiana
Geonomeae	Geonomeae	Geonoma stricta
Geonomeae	Geonomeae	Geonoma cuneata
Geonomeae	Geonomeae	Geonoma scoparia
Geonomeae	Geonomeae	Geonoma laxiflora
Geonomeae	Geonomeae	Geonoma leptospadix
Geonomeae	Geonomeae	Geonoma divisa
Geonomeae	Geonomeae	Geonoma longivaginata
Geonomeae	Geonomeae	Geonoma tenuissima
Geonomeae	Geonomeae	Geonoma epetiolata
Geonomeae	Geonomeae	Geonoma orbignyana
Geonomeae	Geonomeae	Geonoma weberbaueri
Geonomeae	Geonomeae	Geonoma undata
Geonomeae	Geonomeae	Geonoma jussieuana
Geonomeae	Geonomeae	Geonoma pauciflora
Geonomeae	Geonomeae	Geonoma appuniana
Geonomeae	Geonomeae	Geonoma aspidiifolia
Geonomeae	Geonomeae	Geonoma chlamydostachys
Geonomeae	Geonomeae	Geonoma chococola
Geonomeae	Geonomeae	Geonoma densa
Geonomeae	Geonomeae	Geonoma gamiova
Geonomeae	Geonomeae	Geonoma linearis
Geonomeae	Geonomeae	Geonoma paradoxa
Geonomeae	Geonomeae	Geonoma rubescens
Geonomeae	Geonomeae	Geonoma spinescens
Geonomeae	Geonomeae	Geonoma triandra
Geonomeae	Geonomeae	Geonoma trigona
Geonomeae	Geonomeae	Calyptrogyne ghiesbreghtiana
Geonomeae	Geonomeae	Calyptrogyne anomala
Geonomeae	Geonomeae	Calyptronoma plumeriana
Geonomeae	Geonomeae	Calyptrogyne costatifrons
Geonomeae	Geonomeae	Calyptrogyne allenii
Geonomeae	Geonomeae	Calyptrogyne trichostachys
Geonomeae	Geonomeae	Calyptrogyne condensata
Geonomeae	Geonomeae	Calyptrogyne kunorum
Geonomeae	Geonomeae	Calyptrogyne pubescens
Geonomeae	Geonomeae	Calyptronoma occidentalis
Geonomeae	Geonomeae	Calyptronoma rivalis
Geonomeae	Geonomeae	Asterogyne martiana
Geonomeae	Geonomeae	Asterogyne guianensis
Geonomeae	Geonomeae	Asterogyne ramosa
Euterpeae + Leopoldinieae + Manicarieae + Geonomeae	Euterpeae + Leopoldinieae + Manicarieae + Geonomeae	Leopoldinia pulchra
Euterpeae + Leopoldinieae + Manicarieae + Geonomeae	Euterpeae + Leopoldinieae + Manicarieae + Geonomeae	Leopoldinia piassaba
Euterpeae + Leopoldinieae + Manicarieae + Geonomeae	Euterpeae + Leopoldinieae + Manicarieae + Geonomeae	Hyospathe macrorhachis
Euterpeae + Leopoldinieae + Manicarieae + Geonomeae	Euterpeae + Leopoldinieae + Manicarieae + Geonomeae	Hyospathe elegans
Euterpeae + Leopoldinieae + Manicarieae + Geonomeae	Euterpeae + Leopoldinieae + Manicarieae + Geonomeae	Euterpe oleracea
Euterpeae + Leopoldinieae + Manicarieae + Geonomeae	Euterpeae + Leopoldinieae + Manicarieae + Geonomeae	Euterpe precatoria
Euterpeae + Leopoldinieae + Manicarieae + Geonomeae	Euterpeae + Leopoldinieae + Manicarieae + Geonomeae	Euterpe broadwayi
Euterpeae + Leopoldinieae + Manicarieae + Geonomeae	Euterpeae + Leopoldinieae + Manicarieae + Geonomeae	Euterpe catinga
Euterpeae + Leopoldinieae + Manicarieae + Geonomeae	Euterpeae + Leopoldinieae + Manicarieae + Geonomeae	Euterpe edulis
Euterpeae + Leopoldinieae + Manicarieae + Geonomeae	Euterpeae + Leopoldinieae + Manicarieae + Geonomeae	Euterpe longibracteata
Euterpeae + Leopoldinieae + Manicarieae + Geonomeae	Euterpeae + Leopoldinieae + Manicarieae + Geonomeae	Euterpe luminosa
Euterpeae + Leopoldinieae + Manicarieae + Geonomeae	Euterpeae + Leopoldinieae + Manicarieae + Geonomeae	Oenocarpus bacaba
Euterpeae + Leopoldinieae + Manicarieae + Geonomeae	Euterpeae + Leopoldinieae + Manicarieae + Geonomeae	Oenocarpus balickii
Euterpeae + Leopoldinieae + Manicarieae + Geonomeae	Euterpeae + Leopoldinieae + Manicarieae + Geonomeae	Oenocarpus bataua
Euterpeae + Leopoldinieae + Manicarieae + Geonomeae	Euterpeae + Leopoldinieae + Manicarieae + Geonomeae	Oenocarpus circumtextus
Euterpeae + Leopoldinieae + Manicarieae + Geonomeae	Euterpeae + Leopoldinieae + Manicarieae + Geonomeae	Oenocarpus distichus
Euterpeae + Leopoldinieae + Manicarieae + Geonomeae	Euterpeae + Leopoldinieae + Manicarieae + Geonomeae	Oenocarpus mapora
Euterpeae + Leopoldinieae + Manicarieae + Geonomeae	Euterpeae + Leopoldinieae + Manicarieae + Geonomeae	Oenocarpus minor
Euterpeae + Leopoldinieae + Manicarieae + Geonomeae	Euterpeae + Leopoldinieae + Manicarieae + Geonomeae	Oenocarpus simplex
Euterpeae + Leopoldinieae + Manicarieae + Geonomeae	Euterpeae + Leopoldinieae + Manicarieae + Geonomeae	Prestoea pubens
Euterpeae + Leopoldinieae + Manicarieae + Geonomeae	Euterpeae + Leopoldinieae + Manicarieae + Geonomeae	Prestoea acuminata
Euterpeae + Leopoldinieae + Manicarieae + Geonomeae	Euterpeae + Leopoldinieae + Manicarieae + Geonomeae	Prestoea carderi
Euterpeae + Leopoldinieae + Manicarieae + Geonomeae	Euterpeae + Leopoldinieae + Manicarieae + Geonomeae	Prestoea ensiformis
Euterpeae + Leopoldinieae + Manicarieae + Geonomeae	Euterpeae + Leopoldinieae + Manicarieae + Geonomeae	Prestoea longipetiolata
Euterpeae + Leopoldinieae + Manicarieae + Geonomeae	Euterpeae + Leopoldinieae + Manicarieae + Geonomeae	Prestoea pubigera
Euterpeae + Leopoldinieae + Manicarieae + Geonomeae	Euterpeae + Leopoldinieae + Manicarieae + Geonomeae	Prestoea schultzeana
Euterpeae + Leopoldinieae + Manicarieae + Geonomeae	Euterpeae + Leopoldinieae + Manicarieae + Geonomeae	Prestoea simplicifolia
Euterpeae + Leopoldinieae + Manicarieae + Geonomeae	Euterpeae + Leopoldinieae + Manicarieae + Geonomeae	Prestoea tenuiramosa
Euterpeae + Leopoldinieae + Manicarieae + Geonomeae	Euterpeae + Leopoldinieae + Manicarieae + Geonomeae	Prestoea decurrens
Euterpeae + Leopoldinieae + Manicarieae + Geonomeae	Euterpeae + Leopoldinieae + Manicarieae + Geonomeae	Neonicholsonia watsonii
Euterpeae + Leopoldinieae + Manicarieae + Geonomeae	Euterpeae + Leopoldinieae + Manicarieae + Geonomeae	Manicaria saccifera
Euterpeae + Leopoldinieae + Manicarieae + Geonomeae	Euterpeae + Leopoldinieae + Manicarieae + Geonomeae	Pholidostachys kalbreyeri
Euterpeae + Leopoldinieae + Manicarieae + Geonomeae	Euterpeae + Leopoldinieae + Manicarieae + Geonomeae	Pholidostachys pulchra
Euterpeae + Leopoldinieae + Manicarieae + Geonomeae	Euterpeae + Leopoldinieae + Manicarieae + Geonomeae	Pholidostachys dactyloides
Euterpeae + Leopoldinieae + Manicarieae + Geonomeae	Euterpeae + Leopoldinieae + Manicarieae + Geonomeae	Pholidostachys synanthera
Euterpeae + Leopoldinieae + Manicarieae + Geonomeae	Euterpeae + Leopoldinieae + Manicarieae + Geonomeae	Welfia regia
Euterpeae + Leopoldinieae + Manicarieae + Geonomeae	Euterpeae + Leopoldinieae + Manicarieae + Geonomeae	Geonoma camana
Euterpeae + Leopoldinieae + Manicarieae + Geonomeae	Euterpeae + Leopoldinieae + Manicarieae + Geonomeae	Geonoma baculifera
Euterpeae + Leopoldinieae + Manicarieae + Geonomeae	Euterpeae + Leopoldinieae + Manicarieae + Geonomeae	Geonoma oldemanii
Euterpeae + Leopoldinieae + Manicarieae + Geonomeae	Euterpeae + Leopoldinieae + Manicarieae + Geonomeae	Geonoma triglochin
Euterpeae + Leopoldinieae + Manicarieae + Geonomeae	Euterpeae + Leopoldinieae + Manicarieae + Geonomeae	Geonoma umbraculiformis
Euterpeae + Leopoldinieae + Manicarieae + Geonomeae	Euterpeae + Leopoldinieae + Manicarieae + Geonomeae	Geonoma macrostachys
Euterpeae + Leopoldinieae + Manicarieae + Geonomeae	Euterpeae + Leopoldinieae + Manicarieae + Geonomeae	Geonoma polyandra
Euterpeae + Leopoldinieae + Manicarieae + Geonomeae	Euterpeae + Leopoldinieae + Manicarieae + Geonomeae	Geonoma congesta
Euterpeae + Leopoldinieae + Manicarieae + Geonomeae	Euterpeae + Leopoldinieae + Manicarieae + Geonomeae	Geonoma maxima
Euterpeae + Leopoldinieae + Manicarieae + Geonomeae	Euterpeae + Leopoldinieae + Manicarieae + Geonomeae	Geonoma concinna
Euterpeae + Leopoldinieae + Manicarieae + Geonomeae	Euterpeae + Leopoldinieae + Manicarieae + Geonomeae	Geonoma schottiana
Euterpeae + Leopoldinieae + Manicarieae + Geonomeae	Euterpeae + Leopoldinieae + Manicarieae + Geonomeae	Geonoma pohliana
Euterpeae + Leopoldinieae + Manicarieae + Geonomeae	Euterpeae + Leopoldinieae + Manicarieae + Geonomeae	Geonoma simplicifrons
Euterpeae + Leopoldinieae + Manicarieae + Geonomeae	Euterpeae + Leopoldinieae + Manicarieae + Geonomeae	Geonoma interrupta
Euterpeae + Leopoldinieae + Manicarieae + Geonomeae	Euterpeae + Leopoldinieae + Manicarieae + Geonomeae	Geonoma deversa
Euterpeae + Leopoldinieae + Manicarieae + Geonomeae	Euterpeae + Leopoldinieae + Manicarieae + Geonomeae	Geonoma brevispatha
Euterpeae + Leopoldinieae + Manicarieae + Geonomeae	Euterpeae + Leopoldinieae + Manicarieae + Geonomeae	Geonoma ferruginea
Euterpeae + Leopoldinieae + Manicarieae + Geonomeae	Euterpeae + Leopoldinieae + Manicarieae + Geonomeae	Geonoma brongniartii
Euterpeae + Leopoldinieae + Manicarieae + Geonomeae	Euterpeae + Leopoldinieae + Manicarieae + Geonomeae	Geonoma arundinacea
Euterpeae + Leopoldinieae + Manicarieae + Geonomeae	Euterpeae + Leopoldinieae + Manicarieae + Geonomeae	Geonoma longipedunculata
Euterpeae + Leopoldinieae + Manicarieae + Geonomeae	Euterpeae + Leopoldinieae + Manicarieae + Geonomeae	Geonoma poeppigiana
Euterpeae + Leopoldinieae + Manicarieae + Geonomeae	Euterpeae + Leopoldinieae + Manicarieae + Geonomeae	Geonoma stricta
Euterpeae + Leopoldinieae + Manicarieae + Geonomeae	Euterpeae + Leopoldinieae + Manicarieae + Geonomeae	Geonoma cuneata
Euterpeae + Leopoldinieae + Manicarieae + Geonomeae	Euterpeae + Leopoldinieae + Manicarieae + Geonomeae	Geonoma scoparia
Euterpeae + Leopoldinieae + Manicarieae + Geonomeae	Euterpeae + Leopoldinieae + Manicarieae + Geonomeae	Geonoma laxiflora
Euterpeae + Leopoldinieae + Manicarieae + Geonomeae	Euterpeae + Leopoldinieae + Manicarieae + Geonomeae	Geonoma leptospadix
Euterpeae + Leopoldinieae + Manicarieae + Geonomeae	Euterpeae + Leopoldinieae + Manicarieae + Geonomeae	Geonoma divisa
Euterpeae + Leopoldinieae + Manicarieae + Geonomeae	Euterpeae + Leopoldinieae + Manicarieae + Geonomeae	Geonoma longivaginata
Euterpeae + Leopoldinieae + Manicarieae + Geonomeae	Euterpeae + Leopoldinieae + Manicarieae + Geonomeae	Geonoma tenuissima
Euterpeae + Leopoldinieae + Manicarieae + Geonomeae	Euterpeae + Leopoldinieae + Manicarieae + Geonomeae	Geonoma epetiolata
Euterpeae + Leopoldinieae + Manicarieae + Geonomeae	Euterpeae + Leopoldinieae + Manicarieae + Geonomeae	Geonoma orbignyana
Euterpeae + Leopoldinieae + Manicarieae + Geonomeae	Euterpeae + Leopoldinieae + Manicarieae + Geonomeae	Geonoma weberbaueri
Euterpeae + Leopoldinieae + Manicarieae + Geonomeae	Euterpeae + Leopoldinieae + Manicarieae + Geonomeae	Geonoma undata
Euterpeae + Leopoldinieae + Manicarieae + Geonomeae	Euterpeae + Leopoldinieae + Manicarieae + Geonomeae	Geonoma jussieuana
Euterpeae + Leopoldinieae + Manicarieae + Geonomeae	Euterpeae + Leopoldinieae + Manicarieae + Geonomeae	Geonoma pauciflora
Euterpeae + Leopoldinieae + Manicarieae + Geonomeae	Euterpeae + Leopoldinieae + Manicarieae + Geonomeae	Geonoma appuniana
Euterpeae + Leopoldinieae + Manicarieae + Geonomeae	Euterpeae + Leopoldinieae + Manicarieae + Geonomeae	Geonoma aspidiifolia
Euterpeae + Leopoldinieae + Manicarieae + Geonomeae	Euterpeae + Leopoldinieae + Manicarieae + Geonomeae	Geonoma chlamydostachys
Euterpeae + Leopoldinieae + Manicarieae + Geonomeae	Euterpeae + Leopoldinieae + Manicarieae + Geonomeae	Geonoma chococola
Euterpeae + Leopoldinieae + Manicarieae + Geonomeae	Euterpeae + Leopoldinieae + Manicarieae + Geonomeae	Geonoma densa
Euterpeae + Leopoldinieae + Manicarieae + Geonomeae	Euterpeae + Leopoldinieae + Manicarieae + Geonomeae	Geonoma gamiova
Euterpeae + Leopoldinieae + Manicarieae + Geonomeae	Euterpeae + Leopoldinieae + Manicarieae + Geonomeae	Geonoma linearis
Euterpeae + Leopoldinieae + Manicarieae + Geonomeae	Euterpeae + Leopoldinieae + Manicarieae + Geonomeae	Geonoma paradoxa
Euterpeae + Leopoldinieae + Manicarieae + Geonomeae	Euterpeae + Leopoldinieae + Manicarieae + Geonomeae	Geonoma rubescens
Euterpeae + Leopoldinieae + Manicarieae + Geonomeae	Euterpeae + Leopoldinieae + Manicarieae + Geonomeae	Geonoma spinescens
Euterpeae + Leopoldinieae + Manicarieae + Geonomeae	Euterpeae + Leopoldinieae + Manicarieae + Geonomeae	Geonoma triandra
Euterpeae + Leopoldinieae + Manicarieae + Geonomeae	Euterpeae + Leopoldinieae + Manicarieae + Geonomeae	Geonoma trigona
Euterpeae + Leopoldinieae + Manicarieae + Geonomeae	Euterpeae + Leopoldinieae + Manicarieae + Geonomeae	Calyptrogyne ghiesbreghtiana
Euterpeae + Leopoldinieae + Manicarieae + Geonomeae	Euterpeae + Leopoldinieae + Manicarieae + Geonomeae	Calyptrogyne anomala
Euterpeae + Leopoldinieae + Manicarieae + Geonomeae	Euterpeae + Leopoldinieae + Manicarieae + Geonomeae	Calyptronoma plumeriana
Euterpeae + Leopoldinieae + Manicarieae + Geonomeae	Euterpeae + Leopoldinieae + Manicarieae + Geonomeae	Calyptrogyne costatifrons
Euterpeae + Leopoldinieae + Manicarieae + Geonomeae	Euterpeae + Leopoldinieae + Manicarieae + Geonomeae	Calyptrogyne allenii
Euterpeae + Leopoldinieae + Manicarieae + Geonomeae	Euterpeae + Leopoldinieae + Manicarieae + Geonomeae	Calyptrogyne trichostachys
Euterpeae + Leopoldinieae + Manicarieae + Geonomeae	Euterpeae + Leopoldinieae + Manicarieae + Geonomeae	Calyptrogyne condensata
Euterpeae + Leopoldinieae + Manicarieae + Geonomeae	Euterpeae + Leopoldinieae + Manicarieae + Geonomeae	Calyptrogyne kunorum
Euterpeae + Leopoldinieae + Manicarieae + Geonomeae	Euterpeae + Leopoldinieae + Manicarieae + Geonomeae	Calyptrogyne pubescens
Euterpeae + Leopoldinieae + Manicarieae + Geonomeae	Euterpeae + Leopoldinieae + Manicarieae + Geonomeae	Calyptronoma occidentalis
Euterpeae + Leopoldinieae + Manicarieae + Geonomeae	Euterpeae + Leopoldinieae + Manicarieae + Geonomeae	Calyptronoma rivalis
Euterpeae + Leopoldinieae + Manicarieae + Geonomeae	Euterpeae + Leopoldinieae + Manicarieae + Geonomeae	Asterogyne martiana
Euterpeae + Leopoldinieae + Manicarieae + Geonomeae	Euterpeae + Leopoldinieae + Manicarieae + Geonomeae	Asterogyne guianensis
Euterpeae + Leopoldinieae + Manicarieae + Geonomeae	Euterpeae + Leopoldinieae + Manicarieae + Geonomeae	Asterogyne ramosa
Iriarteeae	Socratea	Socratea exorrhiza
Iriarteeae	Socratea	Socratea salazarii
Iriarteeae	Socratea	Socratea rostrata
Iriarteeae	Socratea	Socratea hecatonandra
Iriarteeae	Socratea	Socratea montana
Iriarteeae	Socratea + Iriartella	Socratea exorrhiza
Iriarteeae	Socratea + Iriartella	Socratea salazarii
Iriarteeae	Socratea + Iriartella	Socratea rostrata
Iriarteeae	Socratea + Iriartella	Socratea hecatonandra
Iriarteeae	Socratea + Iriartella	Socratea montana
Iriarteeae	Socratea + Iriartella	Iriartella stenocarpa
Iriarteeae	Socratea + Iriartella	Iriartella setigera
Chamaedoreeae	Part of Chamaedorea	Chamaedorea linearis
Chamaedoreeae	Part of Chamaedorea	Chamaedorea pauciflora
Chamaedoreeae	Part of Chamaedorea	Chamaedorea fragrans

## Sheet: CAR
Over-Represented Groups
Tribe	Clade	Species
Cryosophileae	Hemithrinax	Hemithrinax rivularis
Cryosophileae	Hemithrinax	Hemithrinax compacta
Cryosophileae	Hmenithrinax + Leucothrinax	Leucothrinax morrisii
Cryosophileae	Hmenithrinax + Leucothrinax	Hemithrinax rivularis
Cryosophileae	Hmenithrinax + Leucothrinax	Hemithrinax compacta
Cryosophileae	Coccothrinax	Coccothrinax spissa
Cryosophileae	Coccothrinax	Coccothrinax salvatoris
Cryosophileae	Coccothrinax	Coccothrinax miraguama
Cryosophileae	Coccothrinax	Coccothrinax crinita
Cryosophileae	Coccothrinax	Coccothrinax argentata
Cryosophileae	Coccothrinax	Coccothrinax barbadensis
Cryosophileae	Coccothrinax	Coccothrinax argentea
Cryosophileae	Coccothrinax	Coccothrinax ekmanii
Cryosophileae	Coccothrinax	Coccothrinax gracilis
Cryosophileae	Coccothrinax	Coccothrinax gundlachii
Cryosophileae	Coccothrinax	Coccothrinax pauciramosa
Cryosophileae	Tritrhrinax	Trithrinax brasiliensis
Cryosophileae	Tritrhrinax	Trithrinax schizophylla
Cryosophileae	Tritrhrinax	Trithrinax campestris
Cryosophileae	Cryosophileae	Itaya amicorum
Cryosophileae	Cryosophileae	Schippia concolor
Cryosophileae	Cryosophileae	Trithrinax brasiliensis
Cryosophileae	Cryosophileae	Trithrinax schizophylla
Cryosophileae	Cryosophileae	Trithrinax campestris
Cryosophileae	Cryosophileae	Chelyocarpus dianeurus
Cryosophileae	Cryosophileae	Chelyocarpus ulei
Cryosophileae	Cryosophileae	Chelyocarpus chuco
Cryosophileae	Cryosophileae	Chelyocarpus repens
Cryosophileae	Cryosophileae	Leucothrinax morrisii
Cryosophileae	Cryosophileae	Hemithrinax rivularis
Cryosophileae	Cryosophileae	Hemithrinax compacta
Cryosophileae	Cryosophileae	Coccothrinax spissa
Cryosophileae	Cryosophileae	Coccothrinax salvatoris
Cryosophileae	Cryosophileae	Coccothrinax miraguama
Cryosophileae	Cryosophileae	Coccothrinax crinita
Cryosophileae	Cryosophileae	Coccothrinax argentata
Cryosophileae	Cryosophileae	Coccothrinax barbadensis
Cryosophileae	Cryosophileae	Coccothrinax argentea
Cryosophileae	Cryosophileae	Coccothrinax ekmanii
Cryosophileae	Cryosophileae	Coccothrinax gracilis
Cryosophileae	Cryosophileae	Coccothrinax gundlachii
Cryosophileae	Cryosophileae	Coccothrinax pauciramosa
Cryosophileae	Cryosophileae	Thrinax parviflora
Cryosophileae	Cryosophileae	Thrinax radiata
Cryosophileae	Cryosophileae	Cryosophila kalbreyeri
Cryosophileae	Cryosophileae	Cryosophila williamsii
Cryosophileae	Cryosophileae	Cryosophila warscewiczii
Cryosophileae	Cryosophileae	Cryosophila stauracantha
Cryosophileae	Cryosophileae	Cryosophila nana
Cryosophileae	Cryosophileae	Cryosophila cookii
Cryosophileae	Cryosophileae	Cryosophila grayumii
Cryosophileae	Cryosophileae	Cryosophila guagara
Cryosophileae	Cryosophileae	Cryosophila macrocarpa
Cryosophileae	Cryosophileae	Zombia antillarum
Sabaleae + Cryosophileae	Sabaleae + Cryosophileae	Itaya amicorum
Sabaleae + Cryosophileae	Sabaleae + Cryosophileae	Schippia concolor
Sabaleae + Cryosophileae	Sabaleae + Cryosophileae	Trithrinax brasiliensis
Sabaleae + Cryosophileae	Sabaleae + Cryosophileae	Trithrinax schizophylla
Sabaleae + Cryosophileae	Sabaleae + Cryosophileae	Trithrinax campestris
Sabaleae + Cryosophileae	Sabaleae + Cryosophileae	Chelyocarpus dianeurus
Sabaleae + Cryosophileae	Sabaleae + Cryosophileae	Chelyocarpus ulei
Sabaleae + Cryosophileae	Sabaleae + Cryosophileae	Chelyocarpus chuco
Sabaleae + Cryosophileae	Sabaleae + Cryosophileae	Chelyocarpus repens
Sabaleae + Cryosophileae	Sabaleae + Cryosophileae	Leucothrinax morrisii
Sabaleae + Cryosophileae	Sabaleae + Cryosophileae	Hemithrinax rivularis
Sabaleae + Cryosophileae	Sabaleae + Cryosophileae	Hemithrinax compacta
Sabaleae + Cryosophileae	Sabaleae + Cryosophileae	Coccothrinax spissa
Sabaleae + Cryosophileae	Sabaleae + Cryosophileae	Coccothrinax salvatoris
Sabaleae + Cryosophileae	Sabaleae + Cryosophileae	Coccothrinax miraguama
Sabaleae + Cryosophileae	Sabaleae + Cryosophileae	Coccothrinax crinita
Sabaleae + Cryosophileae	Sabaleae + Cryosophileae	Coccothrinax argentata
Sabaleae + Cryosophileae	Sabaleae + Cryosophileae	Coccothrinax barbadensis
Sabaleae + Cryosophileae	Sabaleae + Cryosophileae	Coccothrinax argentea
Sabaleae + Cryosophileae	Sabaleae + Cryosophileae	Coccothrinax ekmanii
Sabaleae + Cryosophileae	Sabaleae + Cryosophileae	Coccothrinax gracilis
Sabaleae + Cryosophileae	Sabaleae + Cryosophileae	Coccothrinax gundlachii
Sabaleae + Cryosophileae	Sabaleae + Cryosophileae	Coccothrinax pauciramosa
Sabaleae + Cryosophileae	Sabaleae + Cryosophileae	Thrinax parviflora
Sabaleae + Cryosophileae	Sabaleae + Cryosophileae	Thrinax radiata
Sabaleae + Cryosophileae	Sabaleae + Cryosophileae	Cryosophila kalbreyeri
Sabaleae + Cryosophileae	Sabaleae + Cryosophileae	Cryosophila williamsii
Sabaleae + Cryosophileae	Sabaleae + Cryosophileae	Cryosophila warscewiczii
Sabaleae + Cryosophileae	Sabaleae + Cryosophileae	Cryosophila stauracantha
Sabaleae + Cryosophileae	Sabaleae + Cryosophileae	Cryosophila nana
Sabaleae + Cryosophileae	Sabaleae + Cryosophileae	Cryosophila cookii
Sabaleae + Cryosophileae	Sabaleae + Cryosophileae	Cryosophila grayumii
Sabaleae + Cryosophileae	Sabaleae + Cryosophileae	Cryosophila guagara
Sabaleae + Cryosophileae	Sabaleae + Cryosophileae	Cryosophila macrocarpa
Sabaleae + Cryosophileae	Sabaleae + Cryosophileae	Zombia antillarum
Sabaleae + Cryosophileae	Sabaleae + Cryosophileae	Sabal minor
Sabaleae + Cryosophileae	Sabaleae + Cryosophileae	Sabal causiarum
Sabaleae + Cryosophileae	Sabaleae + Cryosophileae	Sabal domingensis
Sabaleae + Cryosophileae	Sabaleae + Cryosophileae	Sabal gretherae
Sabaleae + Cryosophileae	Sabaleae + Cryosophileae	Sabal maritima
Sabaleae + Cryosophileae	Sabaleae + Cryosophileae	Sabal mauritiiformis
Sabaleae + Cryosophileae	Sabaleae + Cryosophileae	Sabal mexicana
Sabaleae + Cryosophileae	Sabaleae + Cryosophileae	Sabal pumos
Sabaleae + Cryosophileae	Sabaleae + Cryosophileae	Sabal rosei
Sabaleae + Cryosophileae	Sabaleae + Cryosophileae	Sabal uresana
Sabaleae + Cryosophileae	Sabaleae + Cryosophileae	Sabal yapa
Sabaleae + Cryosophileae	Sabaleae + Cryosophileae	Sabal etonia
Sabaleae + Cryosophileae	Sabaleae + Cryosophileae	Sabal palmetto
Trachycarpeae	Copernicia	Copernicia alba
Corypheae	Copernicia	Copernicia tectorum
Corypheae	Copernicia	Copernicia prunifera
Corypheae	Copernicia	Copernicia hospita
Corypheae	Copernicia	Copernicia rigida
Corypheae	Copernicia	Copernicia ekmanii
Corypheae	Copernicia	Copernicia berteroana
Corypheae	Copernicia	Copernicia glabrescens
Corypheae	Copernicia	Copernicia macroglossa
Corypheae	Copernicia	Copernicia baileyana
Corypheae	Copernicia	Copernicia cowellii
Corypheae	Copernicia	Copernicia gigas
Corypheae	Unplaced Trachycarpeae	Washingtonia filifera
Corypheae	Unplaced Trachycarpeae	Washingtonia robusta
Corypheae	Unplaced Trachycarpeae	Rhapidophyllum hystrix
Corypheae	Unplaced Trachycarpeae	Brahea dulcis
Corypheae	Unplaced Trachycarpeae	Brahea decumbens
Corypheae	Unplaced Trachycarpeae	Brahea edulis
Corypheae	Unplaced Trachycarpeae	Brahea moorei
Corypheae	Unplaced Trachycarpeae	Brahea pimo
Corypheae	Unplaced Trachycarpeae	Brahea brandegeei
Corypheae	Unplaced Trachycarpeae	Brahea aculeata
Corypheae	Unplaced Trachycarpeae	Brahea armata
Corypheae	Unplaced Trachycarpeae	Colpothrinax cookii
Corypheae	Unplaced Trachycarpeae	Colpothrinax wrightii
Corypheae	Unplaced Trachycarpeae	Acoelorrhaphe wrightii
Corypheae	Unplaced Trachycarpeae	Serenoa repens
Corypheae	Unplaced Trachycarpeae	Brahea calcarea
Corypheae	Unplaced Trachycarpeae	Copernicia alba
Corypheae	Unplaced Trachycarpeae	Copernicia tectorum
Corypheae	Unplaced Trachycarpeae	Copernicia prunifera
Corypheae	Unplaced Trachycarpeae	Copernicia hospita
Corypheae	Unplaced Trachycarpeae	Copernicia rigida
Corypheae	Unplaced Trachycarpeae	Copernicia ekmanii
Corypheae	Unplaced Trachycarpeae	Copernicia berteroana
Corypheae	Unplaced Trachycarpeae	Copernicia glabrescens
Corypheae	Unplaced Trachycarpeae	Copernicia macroglossa
Corypheae	Unplaced Trachycarpeae	Copernicia baileyana
Corypheae	Unplaced Trachycarpeae	Copernicia cowellii
Corypheae	Unplaced Trachycarpeae	Copernicia gigas
Cryosophileae	Cryosophileae + Unplaced Trachycarpeae	Itaya amicorum
Cryosophileae	Cryosophileae + Unplaced Trachycarpeae	Schippia concolor
Cryosophileae	Cryosophileae + Unplaced Trachycarpeae	Trithrinax brasiliensis
Cryosophileae	Cryosophileae + Unplaced Trachycarpeae	Trithrinax schizophylla
Cryosophileae	Cryosophileae + Unplaced Trachycarpeae	Trithrinax campestris
Cryosophileae	Cryosophileae + Unplaced Trachycarpeae	Chelyocarpus dianeurus
Cryosophileae	Cryosophileae + Unplaced Trachycarpeae	Chelyocarpus ulei
Cryosophileae	Cryosophileae + Unplaced Trachycarpeae	Chelyocarpus chuco
Cryosophileae	Cryosophileae + Unplaced Trachycarpeae	Chelyocarpus repens
Cryosophileae	Cryosophileae + Unplaced Trachycarpeae	Leucothrinax morrisii
Cryosophileae	Cryosophileae + Unplaced Trachycarpeae	Hemithrinax rivularis
Cryosophileae	Cryosophileae + Unplaced Trachycarpeae	Hemithrinax compacta
Cryosophileae	Cryosophileae + Unplaced Trachycarpeae	Coccothrinax spissa
Cryosophileae	Cryosophileae + Unplaced Trachycarpeae	Coccothrinax salvatoris
Cryosophileae	Cryosophileae + Unplaced Trachycarpeae	Coccothrinax miraguama
Cryosophileae	Cryosophileae + Unplaced Trachycarpeae	Coccothrinax crinita
Cryosophileae	Cryosophileae + Unplaced Trachycarpeae	Coccothrinax argentata
Cryosophileae	Cryosophileae + Unplaced Trachycarpeae	Coccothrinax barbadensis
Cryosophileae	Cryosophileae + Unplaced Trachycarpeae	Coccothrinax argentea
Cryosophileae	Cryosophileae + Unplaced Trachycarpeae	Coccothrinax ekmanii
Cryosophileae	Cryosophileae + Unplaced Trachycarpeae	Coccothrinax gracilis
Cryosophileae	Cryosophileae + Unplaced Trachycarpeae	Coccothrinax gundlachii
Cryosophileae	Cryosophileae + Unplaced Trachycarpeae	Coccothrinax pauciramosa
Cryosophileae	Cryosophileae + Unplaced Trachycarpeae	Thrinax parviflora
Cryosophileae	Cryosophileae + Unplaced Trachycarpeae	Thrinax radiata
Cryosophileae	Cryosophileae + Unplaced Trachycarpeae	Cryosophila kalbreyeri
Cryosophileae	Cryosophileae + Unplaced Trachycarpeae	Cryosophila williamsii
Cryosophileae	Cryosophileae + Unplaced Trachycarpeae	Cryosophila warscewiczii
Cryosophileae	Cryosophileae + Unplaced Trachycarpeae	Cryosophila stauracantha
Cryosophileae	Cryosophileae + Unplaced Trachycarpeae	Cryosophila nana
Cryosophileae	Cryosophileae + Unplaced Trachycarpeae	Cryosophila cookii
Cryosophileae	Cryosophileae + Unplaced Trachycarpeae	Cryosophila grayumii
Cryosophileae	Cryosophileae + Unplaced Trachycarpeae	Cryosophila guagara
Cryosophileae	Cryosophileae + Unplaced Trachycarpeae	Cryosophila macrocarpa
Cryosophileae	Cryosophileae + Unplaced Trachycarpeae	Zombia antillarum
Cryosophileae	Cryosophileae + Unplaced Trachycarpeae	Sabal minor
Cryosophileae	Cryosophileae + Unplaced Trachycarpeae	Sabal causiarum
Cryosophileae	Cryosophileae + Unplaced Trachycarpeae	Sabal domingensis
Cryosophileae	Cryosophileae + Unplaced Trachycarpeae	Sabal gretherae
Cryosophileae	Cryosophileae + Unplaced Trachycarpeae	Sabal maritima
Cryosophileae	Cryosophileae + Unplaced Trachycarpeae	Sabal mauritiiformis
Cryosophileae	Cryosophileae + Unplaced Trachycarpeae	Sabal mexicana
Cryosophileae	Cryosophileae + Unplaced Trachycarpeae	Sabal pumos
Cryosophileae	Cryosophileae + Unplaced Trachycarpeae	Sabal rosei
Cryosophileae	Cryosophileae + Unplaced Trachycarpeae	Sabal uresana
Cryosophileae	Cryosophileae + Unplaced Trachycarpeae	Sabal yapa
Cryosophileae	Cryosophileae + Unplaced Trachycarpeae	Sabal etonia
Cryosophileae	Cryosophileae + Unplaced Trachycarpeae	Sabal palmetto
Cryosophileae	Cryosophileae + Unplaced Trachycarpeae	Washingtonia filifera
Cryosophileae	Cryosophileae + Unplaced Trachycarpeae	Washingtonia robusta
Cryosophileae	Cryosophileae + Unplaced Trachycarpeae	Rhapidophyllum hystrix
Cryosophileae	Cryosophileae + Unplaced Trachycarpeae	Brahea dulcis
Cryosophileae	Cryosophileae + Unplaced Trachycarpeae	Brahea decumbens
Cryosophileae	Cryosophileae + Unplaced Trachycarpeae	Brahea edulis
Cryosophileae	Cryosophileae + Unplaced Trachycarpeae	Brahea moorei
Cryosophileae	Cryosophileae + Unplaced Trachycarpeae	Brahea pimo
Cryosophileae	Cryosophileae + Unplaced Trachycarpeae	Brahea brandegeei
Cryosophileae	Cryosophileae + Unplaced Trachycarpeae	Brahea aculeata
Cryosophileae	Cryosophileae + Unplaced Trachycarpeae	Brahea armata
Cryosophileae	Cryosophileae + Unplaced Trachycarpeae	Colpothrinax cookii
Cryosophileae	Cryosophileae + Unplaced Trachycarpeae	Colpothrinax wrightii
Cryosophileae	Cryosophileae + Unplaced Trachycarpeae	Acoelorrhaphe wrightii
Cryosophileae	Cryosophileae + Unplaced Trachycarpeae	Serenoa repens
Cryosophileae	Cryosophileae + Unplaced Trachycarpeae	Brahea calcarea
Cryosophileae	Cryosophileae + Unplaced Trachycarpeae	Copernicia alba
Cryosophileae	Cryosophileae + Unplaced Trachycarpeae	Copernicia tectorum
Cryosophileae	Cryosophileae + Unplaced Trachycarpeae	Copernicia prunifera
Cryosophileae	Cryosophileae + Unplaced Trachycarpeae	Copernicia hospita
Cryosophileae	Cryosophileae + Unplaced Trachycarpeae	Copernicia rigida
Cryosophileae	Cryosophileae + Unplaced Trachycarpeae	Copernicia ekmanii
Cryosophileae	Cryosophileae + Unplaced Trachycarpeae	Copernicia berteroana
Cryosophileae	Cryosophileae + Unplaced Trachycarpeae	Copernicia glabrescens
Cryosophileae	Cryosophileae + Unplaced Trachycarpeae	Copernicia macroglossa
Cryosophileae	Cryosophileae + Unplaced Trachycarpeae	Copernicia baileyana
Cryosophileae	Cryosophileae + Unplaced Trachycarpeae	Copernicia cowellii
Cryosophileae	Cryosophileae + Unplaced Trachycarpeae	Copernicia gigas
Cyclospatheae	Pseudophoenix	Pseudophoenix vinifera
Cyclospatheae	Pseudophoenix	Pseudophoenix sargentii
Roystoneae	Roystonea	Roystonea borinquena
Roystoneae	Roystonea	Roystonea altissima
Roystoneae	Roystonea	Roystonea dunlapiana
Roystoneae	Roystonea	Roystonea lenis
Roystoneae	Roystonea	Roystonea princeps
Roystoneae	Roystonea	Roystonea violacea
Roystoneae	Roystonea	Roystonea oleracea
Roystoneae	Roystonea	Roystonea regia

## Sheet: CDF
Over-Represented Groups
Tribe	Clade	Species
Cocoseae	Part of Bactris	Bactris major
Cocoseae	Part of Bactris	Bactris bifida
Cocoseae	Part of Bactris	Bactris ferruginea
Cocoseae	Part of Bactris	Bactris guineensis
Cocoseae	Part of Bactris	Bactris simplicifrons
Euterpeae	Euterpeae	Hyospathe macrorhachis
Euterpeae	Euterpeae	Hyospathe elegans
Euterpeae	Euterpeae	Euterpe oleracea
Euterpeae	Euterpeae	Euterpe precatoria
Euterpeae	Euterpeae	Euterpe broadwayi
Euterpeae	Euterpeae	Euterpe catinga
Euterpeae	Euterpeae	Euterpe edulis
Euterpeae	Euterpeae	Euterpe longibracteata
Euterpeae	Euterpeae	Euterpe luminosa
Euterpeae	Euterpeae	Oenocarpus bacaba
Euterpeae	Euterpeae	Oenocarpus balickii
Euterpeae	Euterpeae	Oenocarpus bataua
Euterpeae	Euterpeae	Oenocarpus circumtextus
Euterpeae	Euterpeae	Oenocarpus distichus
Euterpeae	Euterpeae	Oenocarpus mapora
Euterpeae	Euterpeae	Oenocarpus minor
Euterpeae	Euterpeae	Oenocarpus simplex
Euterpeae	Euterpeae	Prestoea pubens
Euterpeae	Euterpeae	Prestoea acuminata
Euterpeae	Euterpeae	Prestoea carderi
Euterpeae	Euterpeae	Prestoea ensiformis
Euterpeae	Euterpeae	Prestoea longipetiolata
Euterpeae	Euterpeae	Prestoea pubigera
Euterpeae	Euterpeae	Prestoea schultzeana
Euterpeae	Euterpeae	Prestoea simplicifolia
Euterpeae	Euterpeae	Prestoea tenuiramosa
Euterpeae	Euterpeae	Prestoea decurrens
Euterpeae	Euterpeae	Neonicholsonia watsonii
Euterpeae + Leopoldinieae + Manicarieae	Euterpeae + Leopoldinieae + Manicarieae	Leopoldinia pulchra
Euterpeae + Leopoldinieae + Manicarieae	Euterpeae + Leopoldinieae + Manicarieae	Leopoldinia piassaba
Euterpeae + Leopoldinieae + Manicarieae	Euterpeae + Leopoldinieae + Manicarieae	Hyospathe macrorhachis
Euterpeae + Leopoldinieae + Manicarieae	Euterpeae + Leopoldinieae + Manicarieae	Hyospathe elegans
Euterpeae + Leopoldinieae + Manicarieae	Euterpeae + Leopoldinieae + Manicarieae	Euterpe oleracea
Euterpeae + Leopoldinieae + Manicarieae	Euterpeae + Leopoldinieae + Manicarieae	Euterpe precatoria
Euterpeae + Leopoldinieae + Manicarieae	Euterpeae + Leopoldinieae + Manicarieae	Euterpe broadwayi
Euterpeae + Leopoldinieae + Manicarieae	Euterpeae + Leopoldinieae + Manicarieae	Euterpe catinga
Euterpeae + Leopoldinieae + Manicarieae	Euterpeae + Leopoldinieae + Manicarieae	Euterpe edulis
Euterpeae + Leopoldinieae + Manicarieae	Euterpeae + Leopoldinieae + Manicarieae	Euterpe longibracteata
Euterpeae + Leopoldinieae + Manicarieae	Euterpeae + Leopoldinieae + Manicarieae	Euterpe luminosa
Euterpeae + Leopoldinieae + Manicarieae	Euterpeae + Leopoldinieae + Manicarieae	Oenocarpus bacaba
Euterpeae + Leopoldinieae + Manicarieae	Euterpeae + Leopoldinieae + Manicarieae	Oenocarpus balickii
Euterpeae + Leopoldinieae + Manicarieae	Euterpeae + Leopoldinieae + Manicarieae	Oenocarpus bataua
Euterpeae + Leopoldinieae + Manicarieae	Euterpeae + Leopoldinieae + Manicarieae	Oenocarpus circumtextus
Euterpeae + Leopoldinieae + Manicarieae	Euterpeae + Leopoldinieae + Manicarieae	Oenocarpus distichus
Euterpeae + Leopoldinieae + Manicarieae	Euterpeae + Leopoldinieae + Manicarieae	Oenocarpus mapora
Euterpeae + Leopoldinieae + Manicarieae	Euterpeae + Leopoldinieae + Manicarieae	Oenocarpus minor
Euterpeae + Leopoldinieae + Manicarieae	Euterpeae + Leopoldinieae + Manicarieae	Oenocarpus simplex
Euterpeae + Leopoldinieae + Manicarieae	Euterpeae + Leopoldinieae + Manicarieae	Prestoea pubens
Euterpeae + Leopoldinieae + Manicarieae	Euterpeae + Leopoldinieae + Manicarieae	Prestoea acuminata
Euterpeae + Leopoldinieae + Manicarieae	Euterpeae + Leopoldinieae + Manicarieae	Prestoea carderi
Euterpeae + Leopoldinieae + Manicarieae	Euterpeae + Leopoldinieae + Manicarieae	Prestoea ensiformis
Euterpeae + Leopoldinieae + Manicarieae	Euterpeae + Leopoldinieae + Manicarieae	Prestoea longipetiolata
Euterpeae + Leopoldinieae + Manicarieae	Euterpeae + Leopoldinieae + Manicarieae	Prestoea pubigera
Euterpeae + Leopoldinieae + Manicarieae	Euterpeae + Leopoldinieae + Manicarieae	Prestoea schultzeana
Euterpeae + Leopoldinieae + Manicarieae	Euterpeae + Leopoldinieae + Manicarieae	Prestoea simplicifolia
Euterpeae + Leopoldinieae + Manicarieae	Euterpeae + Leopoldinieae + Manicarieae	Prestoea tenuiramosa
Euterpeae + Leopoldinieae + Manicarieae	Euterpeae + Leopoldinieae + Manicarieae	Prestoea decurrens
Euterpeae + Leopoldinieae + Manicarieae	Euterpeae + Leopoldinieae + Manicarieae	Neonicholsonia watsonii
Euterpeae + Leopoldinieae + Manicarieae	Euterpeae + Leopoldinieae + Manicarieae	Manicaria saccifera
Geonomeae	Part of Geonoma	Geonoma baculifera
Geonomeae	Part of Geonoma	Geonoma oldemanii
Geonomeae	Part of Geonoma	Geonoma triglochin
Geonomeae	Part of Geonoma	Geonoma umbraculiformis
Geonomeae	Part of Geonoma	Geonoma macrostachys
Geonomeae	Part of Geonoma	Geonoma polyandra
Geonomeae	Part of Geonoma	Geonoma congesta
Geonomeae	Part of Geonoma	Geonoma maxima
Geonomeae	Part of Geonoma	Geonoma concinna
Geonomeae	Part of Geonoma	Geonoma schottiana
Geonomeae	Part of Geonoma	Geonoma pohliana
Geonomeae	Part of Geonoma	Geonoma simplicifrons
Geonomeae	Part of Geonoma	Geonoma interrupta
Geonomeae	Part of Geonoma	Geonoma deversa
	Subtribe Bactridinae
	Subtribe Bactridinae
	Subtribe Bactridinae
	Subtribe Bactridinae
	Subtribe Bactridinae
	Subtribe Bactridinae
	Subtribe Bactridinae
	Subtribe Bactridinae
	Subtribe Bactridinae
	Subtribe Bactridinae
	Subtribe Bactridinae
	Subtribe Bactridinae
	Subtribe Bactridinae
	Subtribe Bactridinae
	Subtribe Bactridinae
	Subtribe Bactridinae
	Subtribe Bactridinae
	Subtribe Bactridinae
	Subtribe Bactridinae
	Subtribe Bactridinae
	Subtribe Bactridinae
	Subtribe Bactridinae
	Subtribe Bactridinae
	Subtribe Bactridinae
	Subtribe Bactridinae
	Subtribe Bactridinae
	Subtribe Bactridinae
	Subtribe Bactridinae
	Subtribe Bactridinae
	Subtribe Bactridinae
	Subtribe Bactridinae
	Subtribe Bactridinae
	Subtribe Bactridinae
	Subtribe Bactridinae
	Desmoncus
	Subtribe Bactridinae
	Subtribe Bactridinae
	Subtribe Bactridinae
	Subtribe Bactridinae
	Subtribe Bactridinae

## Sheet: CER
Over-Represented Groups
Tribe	Clade	Species
Cocoseae	Butia	Butia yatay
Cocoseae	Butia	Butia archeri
Cocoseae	Butia	Butia campicola
Cocoseae	Butia	Butia eriospatha
Cocoseae	Butia	Butia leptospatha
Cocoseae	Butia	Butia microspadix
Cocoseae	Butia	Butia paraguayensis
Cocoseae	Butia	Butia purpurascens
Cocoseae	Butia	Butia capitata
Cocoseae	Syagrus	Syagrus smithii
Cocoseae	Syagrus	Syagrus amara
Cocoseae	Syagrus	Syagrus botryophora
Cocoseae	Syagrus	Syagrus campylospatha
Cocoseae	Syagrus	Syagrus cardenasii
Cocoseae	Syagrus	Syagrus cocoides
Cocoseae	Syagrus	Syagrus comosa
Cocoseae	Syagrus	Syagrus coronata
Cocoseae	Syagrus	Syagrus duartei
Cocoseae	Syagrus	Syagrus flexuosa
Cocoseae	Syagrus	Syagrus glaucescens
Cocoseae	Syagrus	Syagrus graminifolia
Cocoseae	Syagrus	Syagrus harleyi
Cocoseae	Syagrus	Syagrus inajai
Cocoseae	Syagrus	Syagrus macrocarpa
Cocoseae	Syagrus	Syagrus microphylla
Cocoseae	Syagrus	Syagrus oleracea
Cocoseae	Syagrus	Syagrus orinocensis
Cocoseae	Syagrus	Syagrus petraea
Cocoseae	Syagrus	Syagrus picrophylla
Cocoseae	Syagrus	Syagrus pleioclada
Cocoseae	Syagrus	Syagrus pseudococos
Cocoseae	Syagrus	Syagrus ruschiana
Cocoseae	Syagrus	Syagrus sancona
Cocoseae	Syagrus	Syagrus schizophylla
Cocoseae	Syagrus	Syagrus stratincola
Cocoseae	Syagrus	Syagrus vagans
Cocoseae	Syagrus	Syagrus werdermannii
Cocoseae	Syagrus	Syagrus romanzoffiana
Cocoseae	Syagrus + Lytocaryum	Syagrus smithii
Cocoseae	Syagrus + Lytocaryum	Syagrus amara
Cocoseae	Syagrus + Lytocaryum	Syagrus botryophora
Cocoseae	Syagrus + Lytocaryum	Syagrus campylospatha
Cocoseae	Syagrus + Lytocaryum	Syagrus cardenasii
Cocoseae	Syagrus + Lytocaryum	Syagrus cocoides
Cocoseae	Syagrus + Lytocaryum	Syagrus comosa
Cocoseae	Syagrus + Lytocaryum	Syagrus coronata
Cocoseae	Syagrus + Lytocaryum	Syagrus duartei
Cocoseae	Syagrus + Lytocaryum	Syagrus flexuosa
Cocoseae	Syagrus + Lytocaryum	Syagrus glaucescens
Cocoseae	Syagrus + Lytocaryum	Syagrus graminifolia
Cocoseae	Syagrus + Lytocaryum	Syagrus harleyi
Cocoseae	Syagrus + Lytocaryum	Syagrus inajai
Cocoseae	Syagrus + Lytocaryum	Syagrus macrocarpa
Cocoseae	Syagrus + Lytocaryum	Syagrus microphylla
Cocoseae	Syagrus + Lytocaryum	Syagrus oleracea
Cocoseae	Syagrus + Lytocaryum	Syagrus orinocensis
Cocoseae	Syagrus + Lytocaryum	Syagrus petraea
Cocoseae	Syagrus + Lytocaryum	Syagrus picrophylla
Cocoseae	Syagrus + Lytocaryum	Syagrus pleioclada
Cocoseae	Syagrus + Lytocaryum	Syagrus pseudococos
Cocoseae	Syagrus + Lytocaryum	Syagrus ruschiana
Cocoseae	Syagrus + Lytocaryum	Syagrus sancona
Cocoseae	Syagrus + Lytocaryum	Syagrus schizophylla
Cocoseae	Syagrus + Lytocaryum	Syagrus stratincola
Cocoseae	Syagrus + Lytocaryum	Syagrus vagans
Cocoseae	Syagrus + Lytocaryum	Syagrus werdermannii
Cocoseae	Syagrus + Lytocaryum	Syagrus romanzoffiana
Cocoseae	Syagrus + Lytocaryum	Lytocaryum weddellianum
Cocoseae	Syagrus + Lytocaryum	Lytocaryum hoehnei
Cocoseae	Syagrus + Lytocaryum + Allagoptera	Syagrus smithii
Cocoseae	Syagrus + Lytocaryum + Allagoptera	Syagrus amara
Cocoseae	Syagrus + Lytocaryum + Allagoptera	Syagrus botryophora
Cocoseae	Syagrus + Lytocaryum + Allagoptera	Syagrus campylospatha
Cocoseae	Syagrus + Lytocaryum + Allagoptera	Syagrus cardenasii
Cocoseae	Syagrus + Lytocaryum + Allagoptera	Syagrus cocoides
Cocoseae	Syagrus + Lytocaryum + Allagoptera	Syagrus comosa
Cocoseae	Syagrus + Lytocaryum + Allagoptera	Syagrus coronata
Cocoseae	Syagrus + Lytocaryum + Allagoptera	Syagrus duartei
Cocoseae	Syagrus + Lytocaryum + Allagoptera	Syagrus flexuosa
Cocoseae	Syagrus + Lytocaryum + Allagoptera	Syagrus glaucescens
Cocoseae	Syagrus + Lytocaryum + Allagoptera	Syagrus graminifolia
Cocoseae	Syagrus + Lytocaryum + Allagoptera	Syagrus harleyi
Cocoseae	Syagrus + Lytocaryum + Allagoptera	Syagrus inajai
Cocoseae	Syagrus + Lytocaryum + Allagoptera	Syagrus macrocarpa
Cocoseae	Syagrus + Lytocaryum + Allagoptera	Syagrus microphylla
Cocoseae	Syagrus + Lytocaryum + Allagoptera	Syagrus oleracea
Cocoseae	Syagrus + Lytocaryum + Allagoptera	Syagrus orinocensis
Cocoseae	Syagrus + Lytocaryum + Allagoptera	Syagrus petraea
Cocoseae	Syagrus + Lytocaryum + Allagoptera	Syagrus picrophylla
Cocoseae	Syagrus + Lytocaryum + Allagoptera	Syagrus pleioclada
Cocoseae	Syagrus + Lytocaryum + Allagoptera	Syagrus pseudococos
Cocoseae	Syagrus + Lytocaryum + Allagoptera	Syagrus ruschiana
Cocoseae	Syagrus + Lytocaryum + Allagoptera	Syagrus sancona
Cocoseae	Syagrus + Lytocaryum + Allagoptera	Syagrus schizophylla
Cocoseae	Syagrus + Lytocaryum + Allagoptera	Syagrus stratincola
Cocoseae	Syagrus + Lytocaryum + Allagoptera	Syagrus vagans
Cocoseae	Syagrus + Lytocaryum + Allagoptera	Syagrus werdermannii
Cocoseae	Syagrus + Lytocaryum + Allagoptera	Syagrus romanzoffiana
Cocoseae	Syagrus + Lytocaryum + Allagoptera	Lytocaryum weddellianum
Cocoseae	Syagrus + Lytocaryum + Allagoptera	Lytocaryum hoehnei
Cocoseae	Syagrus + Lytocaryum + Allagoptera	Allagoptera caudescens
Cocoseae	Syagrus + Lytocaryum + Allagoptera	Allagoptera arenaria
Cocoseae	Syagrus + Lytocaryum + Allagoptera	Allagoptera brevicalyx
Cocoseae	Syagrus + Lytocaryum + Allagoptera	Allagoptera campestris
Cocoseae	Syagrus + Lytocaryum + Allagoptera	Allagoptera leucocalyx
Cocoseae	Attaleinae	Jubaea chilensis
Cocoseae	Attaleinae	Butia yatay
Cocoseae	Attaleinae	Butia archeri
Cocoseae	Attaleinae	Butia campicola
Cocoseae	Attaleinae	Butia eriospatha
Cocoseae	Attaleinae	Butia leptospatha
Cocoseae	Attaleinae	Butia microspadix
Cocoseae	Attaleinae	Butia paraguayensis
Cocoseae	Attaleinae	Butia purpurascens
Cocoseae	Attaleinae	Butia capitata
Cocoseae	Attaleinae	Attalea phalerata
Cocoseae	Attaleinae	Attalea amygdalina
Cocoseae	Attaleinae	Attalea attaleoides
Cocoseae	Attaleinae	Attalea cohune
Cocoseae	Attaleinae	Attalea colenda
Cocoseae	Attaleinae	Attalea crassispatha
Cocoseae	Attaleinae	Attalea cuatrecasana
Cocoseae	Attaleinae	Attalea dahlgreniana
Cocoseae	Attaleinae	Attalea dubia
Cocoseae	Attaleinae	Attalea eichleri
Cocoseae	Attaleinae	Attalea exigua
Cocoseae	Attaleinae	Attalea funifera
Cocoseae	Attaleinae	Attalea geraensis
Cocoseae	Attaleinae	Attalea humilis
Cocoseae	Attaleinae	Attalea iguadummat
Cocoseae	Attaleinae	Attalea insignis
Cocoseae	Attaleinae	Attalea luetzelburgii
Cocoseae	Attaleinae	Attalea maripa
Cocoseae	Attaleinae	Attalea microcarpa
Cocoseae	Attaleinae	Attalea nucifera
Cocoseae	Attaleinae	Attalea oleifera
Cocoseae	Attaleinae	Attalea pindobassu
Cocoseae	Attaleinae	Attalea racemosa
Cocoseae	Attaleinae	Attalea speciosa
Cocoseae	Attaleinae	Attalea spectabilis
Cocoseae	Attaleinae	Attalea tessmannii
Cocoseae	Attaleinae	Attalea allenii
Cocoseae	Attaleinae	Attalea butyracea
Cocoseae	Attaleinae	Parajubaea torallyi
Cocoseae	Attaleinae	Parajubaea cocoides
Cocoseae	Attaleinae	Syagrus smithii
Cocoseae	Attaleinae	Syagrus amara
Cocoseae	Attaleinae	Syagrus botryophora
Cocoseae	Attaleinae	Syagrus campylospatha
Cocoseae	Attaleinae	Syagrus cardenasii
Cocoseae	Attaleinae	Syagrus cocoides
Cocoseae	Attaleinae	Syagrus comosa
Cocoseae	Attaleinae	Syagrus coronata
Cocoseae	Attaleinae	Syagrus duartei
Cocoseae	Attaleinae	Syagrus flexuosa
Cocoseae	Attaleinae	Syagrus glaucescens
Cocoseae	Attaleinae	Syagrus graminifolia
Cocoseae	Attaleinae	Syagrus harleyi
Cocoseae	Attaleinae	Syagrus inajai
Cocoseae	Attaleinae	Syagrus macrocarpa
Cocoseae	Attaleinae	Syagrus microphylla
Cocoseae	Attaleinae	Syagrus oleracea
Cocoseae	Attaleinae	Syagrus orinocensis
Cocoseae	Attaleinae	Syagrus petraea
Cocoseae	Attaleinae	Syagrus picrophylla
Cocoseae	Attaleinae	Syagrus pleioclada
Cocoseae	Attaleinae	Syagrus pseudococos
Cocoseae	Attaleinae	Syagrus ruschiana
Cocoseae	Attaleinae	Syagrus sancona
Cocoseae	Attaleinae	Syagrus schizophylla
Cocoseae	Attaleinae	Syagrus stratincola
Cocoseae	Attaleinae	Syagrus vagans
Cocoseae	Attaleinae	Syagrus werdermannii
Cocoseae	Attaleinae	Syagrus romanzoffiana
Cocoseae	Attaleinae	Lytocaryum weddellianum
Cocoseae	Attaleinae	Lytocaryum hoehnei
Cocoseae	Attaleinae	Allagoptera caudescens
Cocoseae	Attaleinae	Allagoptera arenaria
Cocoseae	Attaleinae	Allagoptera brevicalyx
Cocoseae	Attaleinae	Allagoptera campestris
Cocoseae	Attaleinae	Allagoptera leucocalyx
Cocoseae + Reinhardtieae	Attaleinae + Reinhardtia	Jubaea chilensis
Cocoseae + Reinhardtieae	Attaleinae + Reinhardtia	Butia yatay
Cocoseae + Reinhardtieae	Attaleinae + Reinhardtia	Butia archeri
Cocoseae + Reinhardtieae	Attaleinae + Reinhardtia	Butia campicola
Cocoseae + Reinhardtieae	Attaleinae + Reinhardtia	Butia eriospatha
Cocoseae + Reinhardtieae	Attaleinae + Reinhardtia	Butia leptospatha
Cocoseae + Reinhardtieae	Attaleinae + Reinhardtia	Butia microspadix
Cocoseae + Reinhardtieae	Attaleinae + Reinhardtia	Butia paraguayensis
Cocoseae + Reinhardtieae	Attaleinae + Reinhardtia	Butia purpurascens
Cocoseae + Reinhardtieae	Attaleinae + Reinhardtia	Butia capitata
Cocoseae + Reinhardtieae	Attaleinae + Reinhardtia	Attalea phalerata
Cocoseae + Reinhardtieae	Attaleinae + Reinhardtia	Attalea amygdalina
Cocoseae + Reinhardtieae	Attaleinae + Reinhardtia	Attalea attaleoides
Cocoseae + Reinhardtieae	Attaleinae + Reinhardtia	Attalea cohune
Cocoseae + Reinhardtieae	Attaleinae + Reinhardtia	Attalea colenda
Cocoseae + Reinhardtieae	Attaleinae + Reinhardtia	Attalea crassispatha
Cocoseae + Reinhardtieae	Attaleinae + Reinhardtia	Attalea cuatrecasana
Cocoseae + Reinhardtieae	Attaleinae + Reinhardtia	Attalea dahlgreniana
Cocoseae + Reinhardtieae	Attaleinae + Reinhardtia	Attalea dubia
Cocoseae + Reinhardtieae	Attaleinae + Reinhardtia	Attalea eichleri
Cocoseae + Reinhardtieae	Attaleinae + Reinhardtia	Attalea exigua
Cocoseae + Reinhardtieae	Attaleinae + Reinhardtia	Attalea funifera
Cocoseae + Reinhardtieae	Attaleinae + Reinhardtia	Attalea geraensis
Cocoseae + Reinhardtieae	Attaleinae + Reinhardtia	Attalea humilis
Cocoseae + Reinhardtieae	Attaleinae + Reinhardtia	Attalea iguadummat
Cocoseae + Reinhardtieae	Attaleinae + Reinhardtia	Attalea insignis
Cocoseae + Reinhardtieae	Attaleinae + Reinhardtia	Attalea luetzelburgii
Cocoseae + Reinhardtieae	Attaleinae + Reinhardtia	Attalea maripa
Cocoseae + Reinhardtieae	Attaleinae + Reinhardtia	Attalea microcarpa
Cocoseae + Reinhardtieae	Attaleinae + Reinhardtia	Attalea nucifera
Cocoseae + Reinhardtieae	Attaleinae + Reinhardtia	Attalea oleifera
Cocoseae + Reinhardtieae	Attaleinae + Reinhardtia	Attalea pindobassu
Cocoseae + Reinhardtieae	Attaleinae + Reinhardtia	Attalea racemosa
Cocoseae + Reinhardtieae	Attaleinae + Reinhardtia	Attalea speciosa
Cocoseae + Reinhardtieae	Attaleinae + Reinhardtia	Attalea spectabilis
Cocoseae + Reinhardtieae	Attaleinae + Reinhardtia	Attalea tessmannii
Cocoseae + Reinhardtieae	Attaleinae + Reinhardtia	Attalea allenii
Cocoseae + Reinhardtieae	Attaleinae + Reinhardtia	Attalea butyracea
Cocoseae + Reinhardtieae	Attaleinae + Reinhardtia	Parajubaea torallyi
Cocoseae + Reinhardtieae	Attaleinae + Reinhardtia	Parajubaea cocoides
Cocoseae + Reinhardtieae	Attaleinae + Reinhardtia	Syagrus smithii
Cocoseae + Reinhardtieae	Attaleinae + Reinhardtia	Syagrus amara
Cocoseae + Reinhardtieae	Attaleinae + Reinhardtia	Syagrus botryophora
Cocoseae + Reinhardtieae	Attaleinae + Reinhardtia	Syagrus campylospatha
Cocoseae + Reinhardtieae	Attaleinae + Reinhardtia	Syagrus cardenasii
Cocoseae + Reinhardtieae	Attaleinae + Reinhardtia	Syagrus cocoides
Cocoseae + Reinhardtieae	Attaleinae + Reinhardtia	Syagrus comosa
Cocoseae + Reinhardtieae	Attaleinae + Reinhardtia	Syagrus coronata
Cocoseae + Reinhardtieae	Attaleinae + Reinhardtia	Syagrus duartei
Cocoseae + Reinhardtieae	Attaleinae + Reinhardtia	Syagrus flexuosa
Cocoseae + Reinhardtieae	Attaleinae + Reinhardtia	Syagrus glaucescens
Cocoseae + Reinhardtieae	Attaleinae + Reinhardtia	Syagrus graminifolia
Cocoseae + Reinhardtieae	Attaleinae + Reinhardtia	Syagrus harleyi
Cocoseae + Reinhardtieae	Attaleinae + Reinhardtia	Syagrus inajai
Cocoseae + Reinhardtieae	Attaleinae + Reinhardtia	Syagrus macrocarpa
Cocoseae + Reinhardtieae	Attaleinae + Reinhardtia	Syagrus microphylla
Cocoseae + Reinhardtieae	Attaleinae + Reinhardtia	Syagrus oleracea
Cocoseae + Reinhardtieae	Attaleinae + Reinhardtia	Syagrus orinocensis
Cocoseae + Reinhardtieae	Attaleinae + Reinhardtia	Syagrus petraea
Cocoseae + Reinhardtieae	Attaleinae + Reinhardtia	Syagrus picrophylla
Cocoseae + Reinhardtieae	Attaleinae + Reinhardtia	Syagrus pleioclada
Cocoseae + Reinhardtieae	Attaleinae + Reinhardtia	Syagrus pseudococos
Cocoseae + Reinhardtieae	Attaleinae + Reinhardtia	Syagrus ruschiana
Cocoseae + Reinhardtieae	Attaleinae + Reinhardtia	Syagrus sancona
Cocoseae + Reinhardtieae	Attaleinae + Reinhardtia	Syagrus schizophylla
Cocoseae + Reinhardtieae	Attaleinae + Reinhardtia	Syagrus stratincola
Cocoseae + Reinhardtieae	Attaleinae + Reinhardtia	Syagrus vagans
Cocoseae + Reinhardtieae	Attaleinae + Reinhardtia	Syagrus werdermannii
Cocoseae + Reinhardtieae	Attaleinae + Reinhardtia	Syagrus romanzoffiana
Cocoseae + Reinhardtieae	Attaleinae + Reinhardtia	Lytocaryum weddellianum
Cocoseae + Reinhardtieae	Attaleinae + Reinhardtia	Lytocaryum hoehnei
Cocoseae + Reinhardtieae	Attaleinae + Reinhardtia	Allagoptera caudescens
Cocoseae + Reinhardtieae	Attaleinae + Reinhardtia	Allagoptera arenaria
Cocoseae + Reinhardtieae	Attaleinae + Reinhardtia	Allagoptera brevicalyx
Cocoseae + Reinhardtieae	Attaleinae + Reinhardtia	Allagoptera campestris
Cocoseae + Reinhardtieae	Attaleinae + Reinhardtia	Allagoptera leucocalyx
Cocoseae + Reinhardtieae	Attaleinae + Reinhardtia	Reinhardtia gracilis
Cocoseae + Reinhardtieae	Attaleinae + Reinhardtia	Reinhardtia simplex
Cocoseae + Reinhardtieae	Attaleinae + Reinhardtia	Reinhardtia elegans
Cocoseae + Reinhardtieae	Attaleinae + Reinhardtia	Reinhardtia koschnyana
Cocoseae + Reinhardtieae	Attaleinae + Reinhardtia	Reinhardtia latisecta
Cocoseae + Reinhardtieae	Attaleinae + Reinhardtia	Reinhardtia paiewonskiana
Cocoseae	Astrocaryum	Astrocaryum mexicanum
Cocoseae	Astrocaryum	Astrocaryum alatum
Cocoseae	Astrocaryum	Astrocaryum aculeatum
Cocoseae	Astrocaryum	Astrocaryum standleyanum
Cocoseae	Astrocaryum	Astrocaryum malybo
Cocoseae	Astrocaryum	Astrocaryum campestre
Cocoseae	Astrocaryum	Astrocaryum sciophilum
Cocoseae	Astrocaryum	Astrocaryum vulgare
Cocoseae	Astrocaryum	Astrocaryum murumuru
Cocoseae	Astrocaryum	Astrocaryum chambira
Cocoseae	Astrocaryum	Astrocaryum paramaca
Cocoseae	Astrocaryum	Astrocaryum aculeatissimum
Cocoseae	Astrocaryum	Astrocaryum confertum
Cocoseae	Astrocaryum	Astrocaryum triandrum
Cocoseae	Astrocaryum	Astrocaryum jauari
Cocoseae	Astrocaryum	Astrocaryum acaule
Cocoseae	Astrocaryum	Astrocaryum huaimi
Cocoseae	Bactris + Astrocaryum	Bactris major
Cocoseae	Bactris + Astrocaryum	Bactris bifida
Cocoseae	Bactris + Astrocaryum	Bactris ferruginea
Cocoseae	Bactris + Astrocaryum	Bactris guineensis
Cocoseae	Bactris + Astrocaryum	Bactris simplicifrons
Cocoseae	Bactris + Astrocaryum	Bactris killipii
Cocoseae	Bactris + Astrocaryum	Bactris acanthocarpa
Cocoseae	Bactris + Astrocaryum	Bactris riparia
Cocoseae	Bactris + Astrocaryum	Bactris gasipaes
Cocoseae	Bactris + Astrocaryum	Bactris pliniana
Cocoseae	Bactris + Astrocaryum	Bactris setulosa
Cocoseae	Bactris + Astrocaryum	Bactris campestris
Cocoseae	Bactris + Astrocaryum	Bactris barronis
Cocoseae	Bactris + Astrocaryum	Bactris constanciae
Cocoseae	Bactris + Astrocaryum	Bactris acanthocarpoides
Cocoseae	Bactris + Astrocaryum	Bactris aubletiana
Cocoseae	Bactris + Astrocaryum	Bactris bahiensis
Cocoseae	Bactris + Astrocaryum	Bactris balanophora
Cocoseae	Bactris + Astrocaryum	Bactris bidentula
Cocoseae	Bactris + Astrocaryum	Bactris brongniartii
Cocoseae	Bactris + Astrocaryum	Bactris caryotifolia
Cocoseae	Bactris + Astrocaryum	Bactris caudata
Cocoseae	Bactris + Astrocaryum	Bactris charnleyae
Cocoseae	Bactris + Astrocaryum	Bactris coloniata
Cocoseae	Bactris + Astrocaryum	Bactris coloradonis
Cocoseae	Bactris + Astrocaryum	Bactris concinna
Cocoseae	Bactris + Astrocaryum	Bactris corossilla
Cocoseae	Bactris + Astrocaryum	Bactris cuspidata
Cocoseae	Bactris + Astrocaryum	Bactris dianeura
Cocoseae	Bactris + Astrocaryum	Bactris elegans
Cocoseae	Bactris + Astrocaryum	Bactris fissifrons
Cocoseae	Bactris + Astrocaryum	Bactris gastoniana
Cocoseae	Bactris + Astrocaryum	Bactris glandulosa
Cocoseae	Bactris + Astrocaryum	Bactris glassmanii
Cocoseae	Bactris + Astrocaryum	Bactris glaucescens
Cocoseae	Bactris + Astrocaryum	Bactris gracilior
Cocoseae	Bactris + Astrocaryum	Bactris grayumii
Cocoseae	Bactris + Astrocaryum	Bactris hatschbachii
Cocoseae	Bactris + Astrocaryum	Bactris hirta
Cocoseae	Bactris + Astrocaryum	Bactris hondurensis
Cocoseae	Bactris + Astrocaryum	Bactris horridispatha
Cocoseae	Bactris + Astrocaryum	Bactris kunorum
Cocoseae	Bactris + Astrocaryum	Bactris longiseta
Cocoseae	Bactris + Astrocaryum	Bactris macroacantha
Cocoseae	Bactris + Astrocaryum	Bactris mexicana
Cocoseae	Bactris + Astrocaryum	Bactris militaris
Cocoseae	Bactris + Astrocaryum	Bactris oligocarpa
Cocoseae	Bactris + Astrocaryum	Bactris oligoclada
Cocoseae	Bactris + Astrocaryum	Bactris panamensis
Cocoseae	Bactris + Astrocaryum	Bactris pickelii
Cocoseae	Bactris + Astrocaryum	Bactris pilosa
Cocoseae	Bactris + Astrocaryum	Bactris plumeriana
Cocoseae	Bactris + Astrocaryum	Bactris ptariana
Cocoseae	Bactris + Astrocaryum	Bactris rhaphidacantha
Cocoseae	Bactris + Astrocaryum	Bactris setosa
Cocoseae	Bactris + Astrocaryum	Bactris soeiroana
Cocoseae	Bactris + Astrocaryum	Bactris syagroides
Cocoseae	Bactris + Astrocaryum	Bactris tefensis
Cocoseae	Bactris + Astrocaryum	Bactris tomentosa
Cocoseae	Bactris + Astrocaryum	Bactris turbinocarpa
Cocoseae	Bactris + Astrocaryum	Bactris vulgaris
Cocoseae	Bactris + Astrocaryum	Astrocaryum mexicanum
Cocoseae	Bactris + Astrocaryum	Astrocaryum alatum
Cocoseae	Bactris + Astrocaryum	Astrocaryum aculeatum
Cocoseae	Bactris + Astrocaryum	Astrocaryum standleyanum
Cocoseae	Bactris + Astrocaryum	Astrocaryum malybo
Cocoseae	Bactris + Astrocaryum	Astrocaryum campestre
Cocoseae	Bactris + Astrocaryum	Astrocaryum sciophilum
Cocoseae	Bactris + Astrocaryum	Astrocaryum vulgare
Cocoseae	Bactris + Astrocaryum	Astrocaryum murumuru
Cocoseae	Bactris + Astrocaryum	Astrocaryum chambira
Cocoseae	Bactris + Astrocaryum	Astrocaryum paramaca
Cocoseae	Bactris + Astrocaryum	Astrocaryum aculeatissimum
Cocoseae	Bactris + Astrocaryum	Astrocaryum confertum
Cocoseae	Bactris + Astrocaryum	Astrocaryum triandrum
Cocoseae	Bactris + Astrocaryum	Astrocaryum jauari
Cocoseae	Bactris + Astrocaryum	Astrocaryum acaule
Cocoseae	Bactris + Astrocaryum	Astrocaryum huaimi
Cocoseae	Desmoncus + Acrocomia	Desmoncus orthacanthos
Cocoseae	Desmoncus + Acrocomia	Desmoncus cirrhifera
Cocoseae	Desmoncus + Acrocomia	Desmoncus polyacanthos
Cocoseae	Desmoncus + Acrocomia	Desmoncus mitis
Cocoseae	Desmoncus + Acrocomia	Desmoncus giganteus
Cocoseae	Desmoncus + Acrocomia	Desmoncus phoenicocarpus
Cocoseae	Desmoncus + Acrocomia	Desmoncus stans
Cocoseae	Desmoncus + Acrocomia	Acrocomia aculeata
Cocoseae	Desmoncus + Acrocomia	Acrocomia hassleri
Cocoseae	Bactridinae	Aiphanes acaulis
Cocoseae	Bactridinae	Aiphanes chiribogensis
Cocoseae	Bactridinae	Aiphanes deltoidea
Cocoseae	Bactridinae	Aiphanes eggersii
Cocoseae	Bactridinae	Aiphanes gelatinosa
Cocoseae	Bactridinae	Aiphanes leiostachys
Cocoseae	Bactridinae	Aiphanes lindeniana
Cocoseae	Bactridinae	Aiphanes linearis
Cocoseae	Bactridinae	Aiphanes macroloba
Cocoseae	Bactridinae	Aiphanes parvifolia
Cocoseae	Bactridinae	Aiphanes simplex
Cocoseae	Bactridinae	Aiphanes tricuspidata
Cocoseae	Bactridinae	Aiphanes verrucosa
Cocoseae	Bactridinae	Aiphanes weberbaueri
Cocoseae	Bactridinae	Aiphanes ulei
Cocoseae	Bactridinae	Aiphanes spicata
Cocoseae	Bactridinae	Aiphanes grandis
Cocoseae	Bactridinae	Aiphanes hirsuta
Cocoseae	Bactridinae	Aiphanes erinacea
Cocoseae	Bactridinae	Aiphanes minima
Cocoseae	Bactridinae	Bactris major
Cocoseae	Bactridinae	Bactris bifida
Cocoseae	Bactridinae	Bactris ferruginea
Cocoseae	Bactridinae	Bactris guineensis
Cocoseae	Bactridinae	Bactris simplicifrons
Cocoseae	Bactridinae	Bactris killipii
Cocoseae	Bactridinae	Bactris acanthocarpa
Cocoseae	Bactridinae	Bactris riparia
Cocoseae	Bactridinae	Bactris gasipaes
Cocoseae	Bactridinae	Bactris pliniana
Cocoseae	Bactridinae	Bactris setulosa
Cocoseae	Bactridinae	Bactris campestris
Cocoseae	Bactridinae	Bactris barronis
Cocoseae	Bactridinae	Bactris constanciae
Cocoseae	Bactridinae	Bactris acanthocarpoides
Cocoseae	Bactridinae	Bactris aubletiana
Cocoseae	Bactridinae	Bactris bahiensis
Cocoseae	Bactridinae	Bactris balanophora
Cocoseae	Bactridinae	Bactris bidentula
Cocoseae	Bactridinae	Bactris brongniartii
Cocoseae	Bactridinae	Bactris caryotifolia
Cocoseae	Bactridinae	Bactris caudata
Cocoseae	Bactridinae	Bactris charnleyae
Cocoseae	Bactridinae	Bactris coloniata
Cocoseae	Bactridinae	Bactris coloradonis
Cocoseae	Bactridinae	Bactris concinna
Cocoseae	Bactridinae	Bactris corossilla
Cocoseae	Bactridinae	Bactris cuspidata
Cocoseae	Bactridinae	Bactris dianeura
Cocoseae	Bactridinae	Bactris elegans
Cocoseae	Bactridinae	Bactris fissifrons
Cocoseae	Bactridinae	Bactris gastoniana
Cocoseae	Bactridinae	Bactris glandulosa
Cocoseae	Bactridinae	Bactris glassmanii
Cocoseae	Bactridinae	Bactris glaucescens
Cocoseae	Bactridinae	Bactris gracilior
Cocoseae	Bactridinae	Bactris grayumii
Cocoseae	Bactridinae	Bactris hatschbachii
Cocoseae	Bactridinae	Bactris hirta
Cocoseae	Bactridinae	Bactris hondurensis
Cocoseae	Bactridinae	Bactris horridispatha
Cocoseae	Bactridinae	Bactris kunorum
Cocoseae	Bactridinae	Bactris longiseta
Cocoseae	Bactridinae	Bactris macroacantha
Cocoseae	Bactridinae	Bactris mexicana
Cocoseae	Bactridinae	Bactris militaris
Cocoseae	Bactridinae	Bactris oligocarpa
Cocoseae	Bactridinae	Bactris oligoclada
Cocoseae	Bactridinae	Bactris panamensis
Cocoseae	Bactridinae	Bactris pickelii
Cocoseae	Bactridinae	Bactris pilosa
Cocoseae	Bactridinae	Bactris plumeriana
Cocoseae	Bactridinae	Bactris ptariana
Cocoseae	Bactridinae	Bactris rhaphidacantha
Cocoseae	Bactridinae	Bactris setosa
Cocoseae	Bactridinae	Bactris soeiroana
Cocoseae	Bactridinae	Bactris syagroides
Cocoseae	Bactridinae	Bactris tefensis
Cocoseae	Bactridinae	Bactris tomentosa
Cocoseae	Bactridinae	Bactris turbinocarpa
Cocoseae	Bactridinae	Bactris vulgaris
Cocoseae	Bactridinae	Astrocaryum mexicanum
Cocoseae	Bactridinae	Astrocaryum alatum
Cocoseae	Bactridinae	Astrocaryum aculeatum
Cocoseae	Bactridinae	Astrocaryum standleyanum
Cocoseae	Bactridinae	Astrocaryum malybo
Cocoseae	Bactridinae	Astrocaryum campestre
Cocoseae	Bactridinae	Astrocaryum sciophilum
Cocoseae	Bactridinae	Astrocaryum vulgare
Cocoseae	Bactridinae	Astrocaryum murumuru
Cocoseae	Bactridinae	Astrocaryum chambira
Cocoseae	Bactridinae	Astrocaryum paramaca
Cocoseae	Bactridinae	Astrocaryum aculeatissimum
Cocoseae	Bactridinae	Astrocaryum confertum
Cocoseae	Bactridinae	Astrocaryum triandrum
Cocoseae	Bactridinae	Astrocaryum jauari
Cocoseae	Bactridinae	Astrocaryum acaule
Cocoseae	Bactridinae	Astrocaryum huaimi
Cocoseae	Bactridinae	Desmoncus orthacanthos
Cocoseae	Bactridinae	Desmoncus cirrhifera
Cocoseae	Bactridinae	Desmoncus polyacanthos
Cocoseae	Bactridinae	Desmoncus mitis
Cocoseae	Bactridinae	Desmoncus giganteus
Cocoseae	Bactridinae	Desmoncus phoenicocarpus
Cocoseae	Bactridinae	Desmoncus stans
Cocoseae	Bactridinae	Acrocomia aculeata
Cocoseae	Bactridinae	Acrocomia hassleri
Cocoseae + Reinhardtieae	Cocoseae + Reinhardtieae	Reinhardtia gracilis
Cocoseae + Reinhardtieae	Cocoseae + Reinhardtieae	Reinhardtia simplex
Cocoseae + Reinhardtieae	Cocoseae + Reinhardtieae	Reinhardtia elegans
Cocoseae + Reinhardtieae	Cocoseae + Reinhardtieae	Reinhardtia koschnyana
Cocoseae + Reinhardtieae	Cocoseae + Reinhardtieae	Reinhardtia latisecta
Cocoseae + Reinhardtieae	Cocoseae + Reinhardtieae	Reinhardtia paiewonskiana
Cocoseae + Reinhardtieae	Cocoseae + Reinhardtieae	Jubaea chilensis
Cocoseae + Reinhardtieae	Cocoseae + Reinhardtieae	Butia yatay
Cocoseae + Reinhardtieae	Cocoseae + Reinhardtieae	Butia archeri
Cocoseae + Reinhardtieae	Cocoseae + Reinhardtieae	Butia campicola
Cocoseae + Reinhardtieae	Cocoseae + Reinhardtieae	Butia eriospatha
Cocoseae + Reinhardtieae	Cocoseae + Reinhardtieae	Butia leptospatha
Cocoseae + Reinhardtieae	Cocoseae + Reinhardtieae	Butia microspadix
Cocoseae + Reinhardtieae	Cocoseae + Reinhardtieae	Butia paraguayensis
Cocoseae + Reinhardtieae	Cocoseae + Reinhardtieae	Butia purpurascens
Cocoseae + Reinhardtieae	Cocoseae + Reinhardtieae	Butia capitata
Cocoseae + Reinhardtieae	Cocoseae + Reinhardtieae	Attalea phalerata
Cocoseae + Reinhardtieae	Cocoseae + Reinhardtieae	Attalea amygdalina
Cocoseae + Reinhardtieae	Cocoseae + Reinhardtieae	Attalea attaleoides
Cocoseae + Reinhardtieae	Cocoseae + Reinhardtieae	Attalea cohune
Cocoseae + Reinhardtieae	Cocoseae + Reinhardtieae	Attalea colenda
Cocoseae + Reinhardtieae	Cocoseae + Reinhardtieae	Attalea crassispatha
Cocoseae + Reinhardtieae	Cocoseae + Reinhardtieae	Attalea cuatrecasana
Cocoseae + Reinhardtieae	Cocoseae + Reinhardtieae	Attalea dahlgreniana
Cocoseae + Reinhardtieae	Cocoseae + Reinhardtieae	Attalea dubia
Cocoseae + Reinhardtieae	Cocoseae + Reinhardtieae	Attalea eichleri
Cocoseae + Reinhardtieae	Cocoseae + Reinhardtieae	Attalea exigua
Cocoseae + Reinhardtieae	Cocoseae + Reinhardtieae	Attalea funifera
Cocoseae + Reinhardtieae	Cocoseae + Reinhardtieae	Attalea geraensis
Cocoseae + Reinhardtieae	Cocoseae + Reinhardtieae	Attalea humilis
Cocoseae + Reinhardtieae	Cocoseae + Reinhardtieae	Attalea iguadummat
Cocoseae + Reinhardtieae	Cocoseae + Reinhardtieae	Attalea insignis
Cocoseae + Reinhardtieae	Cocoseae + Reinhardtieae	Attalea luetzelburgii
Cocoseae + Reinhardtieae	Cocoseae + Reinhardtieae	Attalea maripa
Cocoseae + Reinhardtieae	Cocoseae + Reinhardtieae	Attalea microcarpa
Cocoseae + Reinhardtieae	Cocoseae + Reinhardtieae	Attalea nucifera
Cocoseae + Reinhardtieae	Cocoseae + Reinhardtieae	Attalea oleifera
Cocoseae + Reinhardtieae	Cocoseae + Reinhardtieae	Attalea pindobassu
Cocoseae + Reinhardtieae	Cocoseae + Reinhardtieae	Attalea racemosa
Cocoseae + Reinhardtieae	Cocoseae + Reinhardtieae	Attalea speciosa
Cocoseae + Reinhardtieae	Cocoseae + Reinhardtieae	Attalea spectabilis
Cocoseae + Reinhardtieae	Cocoseae + Reinhardtieae	Attalea tessmannii
Cocoseae + Reinhardtieae	Cocoseae + Reinhardtieae	Attalea allenii
Cocoseae + Reinhardtieae	Cocoseae + Reinhardtieae	Attalea butyracea
Cocoseae + Reinhardtieae	Cocoseae + Reinhardtieae	Parajubaea torallyi
Cocoseae + Reinhardtieae	Cocoseae + Reinhardtieae	Parajubaea cocoides
Cocoseae + Reinhardtieae	Cocoseae + Reinhardtieae	Syagrus smithii
Cocoseae + Reinhardtieae	Cocoseae + Reinhardtieae	Syagrus amara
Cocoseae + Reinhardtieae	Cocoseae + Reinhardtieae	Syagrus botryophora
Cocoseae + Reinhardtieae	Cocoseae + Reinhardtieae	Syagrus campylospatha
Cocoseae + Reinhardtieae	Cocoseae + Reinhardtieae	Syagrus cardenasii
Cocoseae + Reinhardtieae	Cocoseae + Reinhardtieae	Syagrus cocoides
Cocoseae + Reinhardtieae	Cocoseae + Reinhardtieae	Syagrus comosa
Cocoseae + Reinhardtieae	Cocoseae + Reinhardtieae	Syagrus coronata
Cocoseae + Reinhardtieae	Cocoseae + Reinhardtieae	Syagrus duartei
Cocoseae + Reinhardtieae	Cocoseae + Reinhardtieae	Syagrus flexuosa
Cocoseae + Reinhardtieae	Cocoseae + Reinhardtieae	Syagrus glaucescens
Cocoseae + Reinhardtieae	Cocoseae + Reinhardtieae	Syagrus graminifolia
Cocoseae + Reinhardtieae	Cocoseae + Reinhardtieae	Syagrus harleyi
Cocoseae + Reinhardtieae	Cocoseae + Reinhardtieae	Syagrus inajai
Cocoseae + Reinhardtieae	Cocoseae + Reinhardtieae	Syagrus macrocarpa
Cocoseae + Reinhardtieae	Cocoseae + Reinhardtieae	Syagrus microphylla
Cocoseae + Reinhardtieae	Cocoseae + Reinhardtieae	Syagrus oleracea
Cocoseae + Reinhardtieae	Cocoseae + Reinhardtieae	Syagrus orinocensis
Cocoseae + Reinhardtieae	Cocoseae + Reinhardtieae	Syagrus petraea
Cocoseae + Reinhardtieae	Cocoseae + Reinhardtieae	Syagrus picrophylla
Cocoseae + Reinhardtieae	Cocoseae + Reinhardtieae	Syagrus pleioclada
Cocoseae + Reinhardtieae	Cocoseae + Reinhardtieae	Syagrus pseudococos
Cocoseae + Reinhardtieae	Cocoseae + Reinhardtieae	Syagrus ruschiana
Cocoseae + Reinhardtieae	Cocoseae + Reinhardtieae	Syagrus sancona
Cocoseae + Reinhardtieae	Cocoseae + Reinhardtieae	Syagrus schizophylla
Cocoseae + Reinhardtieae	Cocoseae + Reinhardtieae	Syagrus stratincola
Cocoseae + Reinhardtieae	Cocoseae + Reinhardtieae	Syagrus vagans
Cocoseae + Reinhardtieae	Cocoseae + Reinhardtieae	Syagrus werdermannii
Cocoseae + Reinhardtieae	Cocoseae + Reinhardtieae	Syagrus romanzoffiana
Cocoseae + Reinhardtieae	Cocoseae + Reinhardtieae	Lytocaryum weddellianum
Cocoseae + Reinhardtieae	Cocoseae + Reinhardtieae	Lytocaryum hoehnei
Cocoseae + Reinhardtieae	Cocoseae + Reinhardtieae	Allagoptera caudescens
Cocoseae + Reinhardtieae	Cocoseae + Reinhardtieae	Allagoptera arenaria
Cocoseae + Reinhardtieae	Cocoseae + Reinhardtieae	Allagoptera brevicalyx
Cocoseae + Reinhardtieae	Cocoseae + Reinhardtieae	Allagoptera campestris
Cocoseae + Reinhardtieae	Cocoseae + Reinhardtieae	Allagoptera leucocalyx
Cocoseae + Reinhardtieae	Cocoseae + Reinhardtieae	Aiphanes acaulis
Cocoseae + Reinhardtieae	Cocoseae + Reinhardtieae	Aiphanes chiribogensis
Cocoseae + Reinhardtieae	Cocoseae + Reinhardtieae	Aiphanes deltoidea
Cocoseae + Reinhardtieae	Cocoseae + Reinhardtieae	Aiphanes eggersii
Cocoseae + Reinhardtieae	Cocoseae + Reinhardtieae	Aiphanes gelatinosa
Cocoseae + Reinhardtieae	Cocoseae + Reinhardtieae	Aiphanes leiostachys
Cocoseae + Reinhardtieae	Cocoseae + Reinhardtieae	Aiphanes lindeniana
Cocoseae + Reinhardtieae	Cocoseae + Reinhardtieae	Aiphanes linearis
Cocoseae + Reinhardtieae	Cocoseae + Reinhardtieae	Aiphanes macroloba
Cocoseae + Reinhardtieae	Cocoseae + Reinhardtieae	Aiphanes parvifolia
Cocoseae + Reinhardtieae	Cocoseae + Reinhardtieae	Aiphanes simplex
Cocoseae + Reinhardtieae	Cocoseae + Reinhardtieae	Aiphanes tricuspidata
Cocoseae + Reinhardtieae	Cocoseae + Reinhardtieae	Aiphanes verrucosa
Cocoseae + Reinhardtieae	Cocoseae + Reinhardtieae	Aiphanes weberbaueri
Cocoseae + Reinhardtieae	Cocoseae + Reinhardtieae	Aiphanes ulei
Cocoseae + Reinhardtieae	Cocoseae + Reinhardtieae	Aiphanes spicata
Cocoseae + Reinhardtieae	Cocoseae + Reinhardtieae	Aiphanes grandis
Cocoseae + Reinhardtieae	Cocoseae + Reinhardtieae	Aiphanes hirsuta
Cocoseae + Reinhardtieae	Cocoseae + Reinhardtieae	Aiphanes erinacea
Cocoseae + Reinhardtieae	Cocoseae + Reinhardtieae	Aiphanes minima
Cocoseae + Reinhardtieae	Cocoseae + Reinhardtieae	Bactris major
Cocoseae + Reinhardtieae	Cocoseae + Reinhardtieae	Bactris bifida
Cocoseae + Reinhardtieae	Cocoseae + Reinhardtieae	Bactris ferruginea
Cocoseae + Reinhardtieae	Cocoseae + Reinhardtieae	Bactris guineensis
Cocoseae + Reinhardtieae	Cocoseae + Reinhardtieae	Bactris simplicifrons
Cocoseae + Reinhardtieae	Cocoseae + Reinhardtieae	Bactris killipii
Cocoseae + Reinhardtieae	Cocoseae + Reinhardtieae	Bactris acanthocarpa
Cocoseae + Reinhardtieae	Cocoseae + Reinhardtieae	Bactris riparia
Cocoseae + Reinhardtieae	Cocoseae + Reinhardtieae	Bactris gasipaes
Cocoseae + Reinhardtieae	Cocoseae + Reinhardtieae	Bactris pliniana
Cocoseae + Reinhardtieae	Cocoseae + Reinhardtieae	Bactris setulosa
Cocoseae + Reinhardtieae	Cocoseae + Reinhardtieae	Bactris campestris
Cocoseae + Reinhardtieae	Cocoseae + Reinhardtieae	Bactris barronis
Cocoseae + Reinhardtieae	Cocoseae + Reinhardtieae	Bactris constanciae
Cocoseae + Reinhardtieae	Cocoseae + Reinhardtieae	Bactris acanthocarpoides
Cocoseae + Reinhardtieae	Cocoseae + Reinhardtieae	Bactris aubletiana
Cocoseae + Reinhardtieae	Cocoseae + Reinhardtieae	Bactris bahiensis
Cocoseae + Reinhardtieae	Cocoseae + Reinhardtieae	Bactris balanophora
Cocoseae + Reinhardtieae	Cocoseae + Reinhardtieae	Bactris bidentula
Cocoseae + Reinhardtieae	Cocoseae + Reinhardtieae	Bactris brongniartii
Cocoseae + Reinhardtieae	Cocoseae + Reinhardtieae	Bactris caryotifolia
Cocoseae + Reinhardtieae	Cocoseae + Reinhardtieae	Bactris caudata
Cocoseae + Reinhardtieae	Cocoseae + Reinhardtieae	Bactris charnleyae
Cocoseae + Reinhardtieae	Cocoseae + Reinhardtieae	Bactris coloniata
Cocoseae + Reinhardtieae	Cocoseae + Reinhardtieae	Bactris coloradonis
Cocoseae + Reinhardtieae	Cocoseae + Reinhardtieae	Bactris concinna
Cocoseae + Reinhardtieae	Cocoseae + Reinhardtieae	Bactris corossilla
Cocoseae + Reinhardtieae	Cocoseae + Reinhardtieae	Bactris cuspidata
Cocoseae + Reinhardtieae	Cocoseae + Reinhardtieae	Bactris dianeura
Cocoseae + Reinhardtieae	Cocoseae + Reinhardtieae	Bactris elegans
Cocoseae + Reinhardtieae	Cocoseae + Reinhardtieae	Bactris fissifrons
Cocoseae + Reinhardtieae	Cocoseae + Reinhardtieae	Bactris gastoniana
Cocoseae + Reinhardtieae	Cocoseae + Reinhardtieae	Bactris glandulosa
Cocoseae + Reinhardtieae	Cocoseae + Reinhardtieae	Bactris glassmanii
Cocoseae + Reinhardtieae	Cocoseae + Reinhardtieae	Bactris glaucescens
Cocoseae + Reinhardtieae	Cocoseae + Reinhardtieae	Bactris gracilior
Cocoseae + Reinhardtieae	Cocoseae + Reinhardtieae	Bactris grayumii
Cocoseae + Reinhardtieae	Cocoseae + Reinhardtieae	Bactris hatschbachii
Cocoseae + Reinhardtieae	Cocoseae + Reinhardtieae	Bactris hirta
Cocoseae + Reinhardtieae	Cocoseae + Reinhardtieae	Bactris hondurensis
Cocoseae + Reinhardtieae	Cocoseae + Reinhardtieae	Bactris horridispatha
Cocoseae + Reinhardtieae	Cocoseae + Reinhardtieae	Bactris kunorum
Cocoseae + Reinhardtieae	Cocoseae + Reinhardtieae	Bactris longiseta
Cocoseae + Reinhardtieae	Cocoseae + Reinhardtieae	Bactris macroacantha
Cocoseae + Reinhardtieae	Cocoseae + Reinhardtieae	Bactris mexicana
Cocoseae + Reinhardtieae	Cocoseae + Reinhardtieae	Bactris militaris
Cocoseae + Reinhardtieae	Cocoseae + Reinhardtieae	Bactris oligocarpa
Cocoseae + Reinhardtieae	Cocoseae + Reinhardtieae	Bactris oligoclada
Cocoseae + Reinhardtieae	Cocoseae + Reinhardtieae	Bactris panamensis
Cocoseae + Reinhardtieae	Cocoseae + Reinhardtieae	Bactris pickelii
Cocoseae + Reinhardtieae	Cocoseae + Reinhardtieae	Bactris pilosa
Cocoseae + Reinhardtieae	Cocoseae + Reinhardtieae	Bactris plumeriana
Cocoseae + Reinhardtieae	Cocoseae + Reinhardtieae	Bactris ptariana
Cocoseae + Reinhardtieae	Cocoseae + Reinhardtieae	Bactris rhaphidacantha
Cocoseae + Reinhardtieae	Cocoseae + Reinhardtieae	Bactris setosa
Cocoseae + Reinhardtieae	Cocoseae + Reinhardtieae	Bactris soeiroana
Cocoseae + Reinhardtieae	Cocoseae + Reinhardtieae	Bactris syagroides
Cocoseae + Reinhardtieae	Cocoseae + Reinhardtieae	Bactris tefensis
Cocoseae + Reinhardtieae	Cocoseae + Reinhardtieae	Bactris tomentosa
Cocoseae + Reinhardtieae	Cocoseae + Reinhardtieae	Bactris turbinocarpa
Cocoseae + Reinhardtieae	Cocoseae + Reinhardtieae	Bactris vulgaris
Cocoseae + Reinhardtieae	Cocoseae + Reinhardtieae	Astrocaryum mexicanum
Cocoseae + Reinhardtieae	Cocoseae + Reinhardtieae	Astrocaryum alatum
Cocoseae + Reinhardtieae	Cocoseae + Reinhardtieae	Astrocaryum aculeatum
Cocoseae + Reinhardtieae	Cocoseae + Reinhardtieae	Astrocaryum standleyanum
Cocoseae + Reinhardtieae	Cocoseae + Reinhardtieae	Astrocaryum malybo
Cocoseae + Reinhardtieae	Cocoseae + Reinhardtieae	Astrocaryum campestre
Cocoseae + Reinhardtieae	Cocoseae + Reinhardtieae	Astrocaryum sciophilum
Cocoseae + Reinhardtieae	Cocoseae + Reinhardtieae	Astrocaryum vulgare
Cocoseae + Reinhardtieae	Cocoseae + Reinhardtieae	Astrocaryum murumuru
Cocoseae + Reinhardtieae	Cocoseae + Reinhardtieae	Astrocaryum chambira
Cocoseae + Reinhardtieae	Cocoseae + Reinhardtieae	Astrocaryum paramaca
Cocoseae + Reinhardtieae	Cocoseae + Reinhardtieae	Astrocaryum aculeatissimum
Cocoseae + Reinhardtieae	Cocoseae + Reinhardtieae	Astrocaryum confertum
Cocoseae + Reinhardtieae	Cocoseae + Reinhardtieae	Astrocaryum triandrum
Cocoseae + Reinhardtieae	Cocoseae + Reinhardtieae	Astrocaryum jauari
Cocoseae + Reinhardtieae	Cocoseae + Reinhardtieae	Astrocaryum acaule
Cocoseae + Reinhardtieae	Cocoseae + Reinhardtieae	Astrocaryum huaimi
Cocoseae + Reinhardtieae	Cocoseae + Reinhardtieae	Desmoncus orthacanthos
Cocoseae + Reinhardtieae	Cocoseae + Reinhardtieae	Desmoncus cirrhifera
Cocoseae + Reinhardtieae	Cocoseae + Reinhardtieae	Desmoncus polyacanthos
Cocoseae + Reinhardtieae	Cocoseae + Reinhardtieae	Desmoncus mitis
Cocoseae + Reinhardtieae	Cocoseae + Reinhardtieae	Desmoncus giganteus
Cocoseae + Reinhardtieae	Cocoseae + Reinhardtieae	Desmoncus phoenicocarpus
Cocoseae + Reinhardtieae	Cocoseae + Reinhardtieae	Desmoncus stans
Cocoseae + Reinhardtieae	Cocoseae + Reinhardtieae	Acrocomia aculeata
Cocoseae + Reinhardtieae	Cocoseae + Reinhardtieae	Acrocomia hassleri
Cocoseae + Reinhardtieae	Cocoseae + Reinhardtieae	Elaeis oleifera
Cocoseae + Reinhardtieae	Cocoseae + Reinhardtieae	Barcella odora
Geonomeae	Part of Geonoma	Geonoma camana
Geonomeae	Part of Geonoma	Geonoma baculifera
Geonomeae	Part of Geonoma	Geonoma oldemanii
Geonomeae	Part of Geonoma	Geonoma triglochin
Geonomeae	Part of Geonoma	Geonoma umbraculiformis
Geonomeae	Part of Geonoma	Geonoma macrostachys
Geonomeae	Part of Geonoma	Geonoma polyandra
Geonomeae	Part of Geonoma	Geonoma congesta
Geonomeae	Part of Geonoma	Geonoma maxima
Geonomeae	Part of Geonoma	Geonoma concinna
Geonomeae	Part of Geonoma	Geonoma schottiana
Geonomeae	Part of Geonoma	Geonoma pohliana
Geonomeae	Part of Geonoma	Geonoma simplicifrons
Geonomeae	Part of Geonoma	Geonoma interrupta
Geonomeae	Part of Geonoma	Geonoma deversa
Geonomeae	Part of Geonoma	Geonoma brevispatha

## Sheet: CHE
Over-Represented Groups
Tribe	Clade	Species
Cryosophileae	Tritrhrinax	Trithrinax brasiliensis
Cryosophileae	Tritrhrinax	Trithrinax schizophylla
Cryosophileae	Tritrhrinax	Trithrinax campestris
Cocoseae	Butia	Butia yatay
Cocoseae	Butia	Butia archeri
Cocoseae	Butia	Butia campicola
Cocoseae	Butia	Butia eriospatha
Cocoseae	Butia	Butia leptospatha
Cocoseae	Butia	Butia microspadix
Cocoseae	Butia	Butia paraguayensis
Cocoseae	Butia	Butia purpurascens
Cocoseae	Butia	Butia capitata
Cocoseae	Syagrus	Syagrus smithii
Cocoseae	Syagrus	Syagrus amara
Cocoseae	Syagrus	Syagrus botryophora
Cocoseae	Syagrus	Syagrus campylospatha
Cocoseae	Syagrus	Syagrus cardenasii
Cocoseae	Syagrus	Syagrus cocoides
Cocoseae	Syagrus	Syagrus comosa
Cocoseae	Syagrus	Syagrus coronata
Cocoseae	Syagrus	Syagrus duartei
Cocoseae	Syagrus	Syagrus flexuosa
Cocoseae	Syagrus	Syagrus glaucescens
Cocoseae	Syagrus	Syagrus graminifolia
Cocoseae	Syagrus	Syagrus harleyi
Cocoseae	Syagrus	Syagrus inajai
Cocoseae	Syagrus	Syagrus macrocarpa
Cocoseae	Syagrus	Syagrus microphylla
Cocoseae	Syagrus	Syagrus oleracea
Cocoseae	Syagrus	Syagrus orinocensis
Cocoseae	Syagrus	Syagrus petraea
Cocoseae	Syagrus	Syagrus picrophylla
Cocoseae	Syagrus	Syagrus pleioclada
Cocoseae	Syagrus	Syagrus pseudococos
Cocoseae	Syagrus	Syagrus ruschiana
Cocoseae	Syagrus	Syagrus sancona
Cocoseae	Syagrus	Syagrus schizophylla
Cocoseae	Syagrus	Syagrus stratincola
Cocoseae	Syagrus	Syagrus vagans
Cocoseae	Syagrus	Syagrus werdermannii
Cocoseae	Syagrus	Syagrus romanzoffiana
Cocoseae	Syagrus + Lytocaryum	Syagrus smithii
Cocoseae	Syagrus + Lytocaryum	Syagrus amara
Cocoseae	Syagrus + Lytocaryum	Syagrus botryophora
Cocoseae	Syagrus + Lytocaryum	Syagrus campylospatha
Cocoseae	Syagrus + Lytocaryum	Syagrus cardenasii
Cocoseae	Syagrus + Lytocaryum	Syagrus cocoides
Cocoseae	Syagrus + Lytocaryum	Syagrus comosa
Cocoseae	Syagrus + Lytocaryum	Syagrus coronata
Cocoseae	Syagrus + Lytocaryum	Syagrus duartei
Cocoseae	Syagrus + Lytocaryum	Syagrus flexuosa
Cocoseae	Syagrus + Lytocaryum	Syagrus glaucescens
Cocoseae	Syagrus + Lytocaryum	Syagrus graminifolia
Cocoseae	Syagrus + Lytocaryum	Syagrus harleyi
Cocoseae	Syagrus + Lytocaryum	Syagrus inajai
Cocoseae	Syagrus + Lytocaryum	Syagrus macrocarpa
Cocoseae	Syagrus + Lytocaryum	Syagrus microphylla
Cocoseae	Syagrus + Lytocaryum	Syagrus oleracea
Cocoseae	Syagrus + Lytocaryum	Syagrus orinocensis
Cocoseae	Syagrus + Lytocaryum	Syagrus petraea
Cocoseae	Syagrus + Lytocaryum	Syagrus picrophylla
Cocoseae	Syagrus + Lytocaryum	Syagrus pleioclada
Cocoseae	Syagrus + Lytocaryum	Syagrus pseudococos
Cocoseae	Syagrus + Lytocaryum	Syagrus ruschiana
Cocoseae	Syagrus + Lytocaryum	Syagrus sancona
Cocoseae	Syagrus + Lytocaryum	Syagrus schizophylla
Cocoseae	Syagrus + Lytocaryum	Syagrus stratincola
Cocoseae	Syagrus + Lytocaryum	Syagrus vagans
Cocoseae	Syagrus + Lytocaryum	Syagrus werdermannii
Cocoseae	Syagrus + Lytocaryum	Syagrus romanzoffiana
Cocoseae	Syagrus + Lytocaryum	Lytocaryum weddellianum
Cocoseae	Syagrus + Lytocaryum	Lytocaryum hoehnei
Cocoseae	Syagrus + Lytocaryum + Allagoptera	Syagrus smithii
Cocoseae	Syagrus + Lytocaryum + Allagoptera	Syagrus amara
Cocoseae	Syagrus + Lytocaryum + Allagoptera	Syagrus botryophora
Cocoseae	Syagrus + Lytocaryum + Allagoptera	Syagrus campylospatha
Cocoseae	Syagrus + Lytocaryum + Allagoptera	Syagrus cardenasii
Cocoseae	Syagrus + Lytocaryum + Allagoptera	Syagrus cocoides
Cocoseae	Syagrus + Lytocaryum + Allagoptera	Syagrus comosa
Cocoseae	Syagrus + Lytocaryum + Allagoptera	Syagrus coronata
Cocoseae	Syagrus + Lytocaryum + Allagoptera	Syagrus duartei
Cocoseae	Syagrus + Lytocaryum + Allagoptera	Syagrus flexuosa
Cocoseae	Syagrus + Lytocaryum + Allagoptera	Syagrus glaucescens
Cocoseae	Syagrus + Lytocaryum + Allagoptera	Syagrus graminifolia
Cocoseae	Syagrus + Lytocaryum + Allagoptera	Syagrus harleyi
Cocoseae	Syagrus + Lytocaryum + Allagoptera	Syagrus inajai
Cocoseae	Syagrus + Lytocaryum + Allagoptera	Syagrus macrocarpa
Cocoseae	Syagrus + Lytocaryum + Allagoptera	Syagrus microphylla
Cocoseae	Syagrus + Lytocaryum + Allagoptera	Syagrus oleracea
Cocoseae	Syagrus + Lytocaryum + Allagoptera	Syagrus orinocensis
Cocoseae	Syagrus + Lytocaryum + Allagoptera	Syagrus petraea
Cocoseae	Syagrus + Lytocaryum + Allagoptera	Syagrus picrophylla
Cocoseae	Syagrus + Lytocaryum + Allagoptera	Syagrus pleioclada
Cocoseae	Syagrus + Lytocaryum + Allagoptera	Syagrus pseudococos
Cocoseae	Syagrus + Lytocaryum + Allagoptera	Syagrus ruschiana
Cocoseae	Syagrus + Lytocaryum + Allagoptera	Syagrus sancona
Cocoseae	Syagrus + Lytocaryum + Allagoptera	Syagrus schizophylla
Cocoseae	Syagrus + Lytocaryum + Allagoptera	Syagrus stratincola
Cocoseae	Syagrus + Lytocaryum + Allagoptera	Syagrus vagans
Cocoseae	Syagrus + Lytocaryum + Allagoptera	Syagrus werdermannii
Cocoseae	Syagrus + Lytocaryum + Allagoptera	Syagrus romanzoffiana
Cocoseae	Syagrus + Lytocaryum + Allagoptera	Lytocaryum weddellianum
Cocoseae	Syagrus + Lytocaryum + Allagoptera	Lytocaryum hoehnei
Cocoseae	Syagrus + Lytocaryum + Allagoptera	Allagoptera caudescens
Cocoseae	Syagrus + Lytocaryum + Allagoptera	Allagoptera arenaria
Cocoseae	Syagrus + Lytocaryum + Allagoptera	Allagoptera brevicalyx
Cocoseae	Syagrus + Lytocaryum + Allagoptera	Allagoptera campestris
Cocoseae	Syagrus + Lytocaryum + Allagoptera	Allagoptera leucocalyx
Cocoseae	Syagrus + Lytocaryum + Allagoptera	Jubaea chilensis
Cocoseae	Attaleinae	Butia yatay
Cocoseae	Attaleinae	Butia archeri
Cocoseae	Attaleinae	Butia campicola
Cocoseae	Attaleinae	Butia eriospatha
Cocoseae	Attaleinae	Butia leptospatha
Cocoseae	Attaleinae	Butia microspadix
Cocoseae	Attaleinae	Butia paraguayensis
Cocoseae	Attaleinae	Butia purpurascens
Cocoseae	Attaleinae	Butia capitata
Cocoseae	Attaleinae	Attalea phalerata
Cocoseae	Attaleinae	Attalea amygdalina
Cocoseae	Attaleinae	Attalea attaleoides
Cocoseae	Attaleinae	Attalea cohune
Cocoseae	Attaleinae	Attalea colenda
Cocoseae	Attaleinae	Attalea crassispatha
Cocoseae	Attaleinae	Attalea cuatrecasana
Cocoseae	Attaleinae	Attalea dahlgreniana
Cocoseae	Attaleinae	Attalea dubia
Cocoseae	Attaleinae	Attalea eichleri
Cocoseae	Attaleinae	Attalea exigua
Cocoseae	Attaleinae	Attalea funifera
Cocoseae	Attaleinae	Attalea geraensis
Cocoseae	Attaleinae	Attalea humilis
Cocoseae	Attaleinae	Attalea iguadummat
Cocoseae	Attaleinae	Attalea insignis
Cocoseae	Attaleinae	Attalea luetzelburgii
Cocoseae	Attaleinae	Attalea maripa
Cocoseae	Attaleinae	Attalea microcarpa
Cocoseae	Attaleinae	Attalea nucifera
Cocoseae	Attaleinae	Attalea oleifera
Cocoseae	Attaleinae	Attalea pindobassu
Cocoseae	Attaleinae	Attalea racemosa
Cocoseae	Attaleinae	Attalea speciosa
Cocoseae	Attaleinae	Attalea spectabilis
Cocoseae	Attaleinae	Attalea tessmannii
Cocoseae	Attaleinae	Attalea allenii
Cocoseae	Attaleinae	Attalea butyracea
Cocoseae	Attaleinae	Parajubaea torallyi
Cocoseae	Attaleinae	Parajubaea cocoides
Cocoseae	Attaleinae	Syagrus smithii
Cocoseae	Attaleinae	Syagrus amara
Cocoseae	Attaleinae	Syagrus botryophora
Cocoseae	Attaleinae	Syagrus campylospatha
Cocoseae	Attaleinae	Syagrus cardenasii
Cocoseae	Attaleinae	Syagrus cocoides
Cocoseae	Attaleinae	Syagrus comosa
Cocoseae	Attaleinae	Syagrus coronata
Cocoseae	Attaleinae	Syagrus duartei
Cocoseae	Attaleinae	Syagrus flexuosa
Cocoseae	Attaleinae	Syagrus glaucescens
Cocoseae	Attaleinae	Syagrus graminifolia
Cocoseae	Attaleinae	Syagrus harleyi
Cocoseae	Attaleinae	Syagrus inajai
Cocoseae	Attaleinae	Syagrus macrocarpa
Cocoseae	Attaleinae	Syagrus microphylla
Cocoseae	Attaleinae	Syagrus oleracea
Cocoseae	Attaleinae	Syagrus orinocensis
Cocoseae	Attaleinae	Syagrus petraea
Cocoseae	Attaleinae	Syagrus picrophylla
Cocoseae	Attaleinae	Syagrus pleioclada
Cocoseae	Attaleinae	Syagrus pseudococos
Cocoseae	Attaleinae	Syagrus ruschiana
Cocoseae	Attaleinae	Syagrus sancona
Cocoseae	Attaleinae	Syagrus schizophylla
Cocoseae	Attaleinae	Syagrus stratincola
Cocoseae	Attaleinae	Syagrus vagans
Cocoseae	Attaleinae	Syagrus werdermannii
Cocoseae	Attaleinae	Syagrus romanzoffiana
Cocoseae	Attaleinae	Lytocaryum weddellianum
Cocoseae	Attaleinae	Lytocaryum hoehnei
Cocoseae	Attaleinae	Allagoptera caudescens
Cocoseae	Attaleinae	Allagoptera arenaria
Cocoseae	Attaleinae	Allagoptera brevicalyx
Cocoseae	Attaleinae	Allagoptera campestris
Cocoseae	Attaleinae	Allagoptera leucocalyx
Cocoseae + Reinhardtieae	Attaleinae + Reinhardtia	Jubaea chilensis
Cocoseae + Reinhardtieae	Attaleinae + Reinhardtia	Butia yatay
Cocoseae + Reinhardtieae	Attaleinae + Reinhardtia	Butia archeri
Cocoseae + Reinhardtieae	Attaleinae + Reinhardtia	Butia campicola
Cocoseae + Reinhardtieae	Attaleinae + Reinhardtia	Butia eriospatha
Cocoseae + Reinhardtieae	Attaleinae + Reinhardtia	Butia leptospatha
Cocoseae + Reinhardtieae	Attaleinae + Reinhardtia	Butia microspadix
Cocoseae + Reinhardtieae	Attaleinae + Reinhardtia	Butia paraguayensis
Cocoseae + Reinhardtieae	Attaleinae + Reinhardtia	Butia purpurascens
Cocoseae + Reinhardtieae	Attaleinae + Reinhardtia	Butia capitata
Cocoseae + Reinhardtieae	Attaleinae + Reinhardtia	Attalea phalerata
Cocoseae + Reinhardtieae	Attaleinae + Reinhardtia	Attalea amygdalina
Cocoseae + Reinhardtieae	Attaleinae + Reinhardtia	Attalea attaleoides
Cocoseae + Reinhardtieae	Attaleinae + Reinhardtia	Attalea cohune
Cocoseae + Reinhardtieae	Attaleinae + Reinhardtia	Attalea colenda
Cocoseae + Reinhardtieae	Attaleinae + Reinhardtia	Attalea crassispatha
Cocoseae + Reinhardtieae	Attaleinae + Reinhardtia	Attalea cuatrecasana
Cocoseae + Reinhardtieae	Attaleinae + Reinhardtia	Attalea dahlgreniana
Cocoseae + Reinhardtieae	Attaleinae + Reinhardtia	Attalea dubia
Cocoseae + Reinhardtieae	Attaleinae + Reinhardtia	Attalea eichleri
Cocoseae + Reinhardtieae	Attaleinae + Reinhardtia	Attalea exigua
Cocoseae + Reinhardtieae	Attaleinae + Reinhardtia	Attalea funifera
Cocoseae + Reinhardtieae	Attaleinae + Reinhardtia	Attalea geraensis
Cocoseae + Reinhardtieae	Attaleinae + Reinhardtia	Attalea humilis
Cocoseae + Reinhardtieae	Attaleinae + Reinhardtia	Attalea iguadummat
Cocoseae + Reinhardtieae	Attaleinae + Reinhardtia	Attalea insignis
Cocoseae + Reinhardtieae	Attaleinae + Reinhardtia	Attalea luetzelburgii
Cocoseae + Reinhardtieae	Attaleinae + Reinhardtia	Attalea maripa
Cocoseae + Reinhardtieae	Attaleinae + Reinhardtia	Attalea microcarpa
Cocoseae + Reinhardtieae	Attaleinae + Reinhardtia	Attalea nucifera
Cocoseae + Reinhardtieae	Attaleinae + Reinhardtia	Attalea oleifera
Cocoseae + Reinhardtieae	Attaleinae + Reinhardtia	Attalea pindobassu
Cocoseae + Reinhardtieae	Attaleinae + Reinhardtia	Attalea racemosa
Cocoseae + Reinhardtieae	Attaleinae + Reinhardtia	Attalea speciosa
Cocoseae + Reinhardtieae	Attaleinae + Reinhardtia	Attalea spectabilis
Cocoseae + Reinhardtieae	Attaleinae + Reinhardtia	Attalea tessmannii
Cocoseae + Reinhardtieae	Attaleinae + Reinhardtia	Attalea allenii
Cocoseae + Reinhardtieae	Attaleinae + Reinhardtia	Attalea butyracea
Cocoseae + Reinhardtieae	Attaleinae + Reinhardtia	Parajubaea torallyi
Cocoseae + Reinhardtieae	Attaleinae + Reinhardtia	Parajubaea cocoides
Cocoseae + Reinhardtieae	Attaleinae + Reinhardtia	Syagrus smithii
Cocoseae + Reinhardtieae	Attaleinae + Reinhardtia	Syagrus amara
Cocoseae + Reinhardtieae	Attaleinae + Reinhardtia	Syagrus botryophora
Cocoseae + Reinhardtieae	Attaleinae + Reinhardtia	Syagrus campylospatha
Cocoseae + Reinhardtieae	Attaleinae + Reinhardtia	Syagrus cardenasii
Cocoseae + Reinhardtieae	Attaleinae + Reinhardtia	Syagrus cocoides
Cocoseae + Reinhardtieae	Attaleinae + Reinhardtia	Syagrus comosa
Cocoseae + Reinhardtieae	Attaleinae + Reinhardtia	Syagrus coronata
Cocoseae + Reinhardtieae	Attaleinae + Reinhardtia	Syagrus duartei
Cocoseae + Reinhardtieae	Attaleinae + Reinhardtia	Syagrus flexuosa
Cocoseae + Reinhardtieae	Attaleinae + Reinhardtia	Syagrus glaucescens
Cocoseae + Reinhardtieae	Attaleinae + Reinhardtia	Syagrus graminifolia
Cocoseae + Reinhardtieae	Attaleinae + Reinhardtia	Syagrus harleyi
Cocoseae + Reinhardtieae	Attaleinae + Reinhardtia	Syagrus inajai
Cocoseae + Reinhardtieae	Attaleinae + Reinhardtia	Syagrus macrocarpa
Cocoseae + Reinhardtieae	Attaleinae + Reinhardtia	Syagrus microphylla
Cocoseae + Reinhardtieae	Attaleinae + Reinhardtia	Syagrus oleracea
Cocoseae + Reinhardtieae	Attaleinae + Reinhardtia	Syagrus orinocensis
Cocoseae + Reinhardtieae	Attaleinae + Reinhardtia	Syagrus petraea
Cocoseae + Reinhardtieae	Attaleinae + Reinhardtia	Syagrus picrophylla
Cocoseae + Reinhardtieae	Attaleinae + Reinhardtia	Syagrus pleioclada
Cocoseae + Reinhardtieae	Attaleinae + Reinhardtia	Syagrus pseudococos
Cocoseae + Reinhardtieae	Attaleinae + Reinhardtia	Syagrus ruschiana
Cocoseae + Reinhardtieae	Attaleinae + Reinhardtia	Syagrus sancona
Cocoseae + Reinhardtieae	Attaleinae + Reinhardtia	Syagrus schizophylla
Cocoseae + Reinhardtieae	Attaleinae + Reinhardtia	Syagrus stratincola
Cocoseae + Reinhardtieae	Attaleinae + Reinhardtia	Syagrus vagans
Cocoseae + Reinhardtieae	Attaleinae + Reinhardtia	Syagrus werdermannii
Cocoseae + Reinhardtieae	Attaleinae + Reinhardtia	Syagrus romanzoffiana
Cocoseae + Reinhardtieae	Attaleinae + Reinhardtia	Lytocaryum weddellianum
Cocoseae + Reinhardtieae	Attaleinae + Reinhardtia	Lytocaryum hoehnei
Cocoseae + Reinhardtieae	Attaleinae + Reinhardtia	Allagoptera caudescens
Cocoseae + Reinhardtieae	Attaleinae + Reinhardtia	Allagoptera arenaria
Cocoseae + Reinhardtieae	Attaleinae + Reinhardtia	Allagoptera brevicalyx
Cocoseae + Reinhardtieae	Attaleinae + Reinhardtia	Allagoptera campestris
Cocoseae + Reinhardtieae	Attaleinae + Reinhardtia	Allagoptera leucocalyx
Cocoseae + Reinhardtieae	Attaleinae + Reinhardtia	Reinhardtia gracilis
Cocoseae + Reinhardtieae	Attaleinae + Reinhardtia	Reinhardtia simplex
Cocoseae + Reinhardtieae	Attaleinae + Reinhardtia	Reinhardtia elegans
Cocoseae + Reinhardtieae	Attaleinae + Reinhardtia	Reinhardtia koschnyana
Cocoseae + Reinhardtieae	Attaleinae + Reinhardtia	Reinhardtia latisecta
Cocoseae + Reinhardtieae	Attaleinae + Reinhardtia	Reinhardtia paiewonskiana
Cocoseae + Reinhardtieae	Cocoseae + Reinhardtieae	Reinhardtia gracilis
Cocoseae + Reinhardtieae	Cocoseae + Reinhardtieae	Reinhardtia simplex
Cocoseae + Reinhardtieae	Cocoseae + Reinhardtieae	Reinhardtia elegans
Cocoseae + Reinhardtieae	Cocoseae + Reinhardtieae	Reinhardtia koschnyana
Cocoseae + Reinhardtieae	Cocoseae + Reinhardtieae	Reinhardtia latisecta
Cocoseae + Reinhardtieae	Cocoseae + Reinhardtieae	Reinhardtia paiewonskiana
Cocoseae + Reinhardtieae	Cocoseae + Reinhardtieae	Jubaea chilensis
Cocoseae + Reinhardtieae	Cocoseae + Reinhardtieae	Butia yatay
Cocoseae + Reinhardtieae	Cocoseae + Reinhardtieae	Butia archeri
Cocoseae + Reinhardtieae	Cocoseae + Reinhardtieae	Butia campicola
Cocoseae + Reinhardtieae	Cocoseae + Reinhardtieae	Butia eriospatha
Cocoseae + Reinhardtieae	Cocoseae + Reinhardtieae	Butia leptospatha
Cocoseae + Reinhardtieae	Cocoseae + Reinhardtieae	Butia microspadix
Cocoseae + Reinhardtieae	Cocoseae + Reinhardtieae	Butia paraguayensis
Cocoseae + Reinhardtieae	Cocoseae + Reinhardtieae	Butia purpurascens
Cocoseae + Reinhardtieae	Cocoseae + Reinhardtieae	Butia capitata
Cocoseae + Reinhardtieae	Cocoseae + Reinhardtieae	Attalea phalerata
Cocoseae + Reinhardtieae	Cocoseae + Reinhardtieae	Attalea amygdalina
Cocoseae + Reinhardtieae	Cocoseae + Reinhardtieae	Attalea attaleoides
Cocoseae + Reinhardtieae	Cocoseae + Reinhardtieae	Attalea cohune
Cocoseae + Reinhardtieae	Cocoseae + Reinhardtieae	Attalea colenda
Cocoseae + Reinhardtieae	Cocoseae + Reinhardtieae	Attalea crassispatha
Cocoseae + Reinhardtieae	Cocoseae + Reinhardtieae	Attalea cuatrecasana
Cocoseae + Reinhardtieae	Cocoseae + Reinhardtieae	Attalea dahlgreniana
Cocoseae + Reinhardtieae	Cocoseae + Reinhardtieae	Attalea dubia
Cocoseae + Reinhardtieae	Cocoseae + Reinhardtieae	Attalea eichleri
Cocoseae + Reinhardtieae	Cocoseae + Reinhardtieae	Attalea exigua
Cocoseae + Reinhardtieae	Cocoseae + Reinhardtieae	Attalea funifera
Cocoseae + Reinhardtieae	Cocoseae + Reinhardtieae	Attalea geraensis
Cocoseae + Reinhardtieae	Cocoseae + Reinhardtieae	Attalea humilis
Cocoseae + Reinhardtieae	Cocoseae + Reinhardtieae	Attalea iguadummat
Cocoseae + Reinhardtieae	Cocoseae + Reinhardtieae	Attalea insignis
Cocoseae + Reinhardtieae	Cocoseae + Reinhardtieae	Attalea luetzelburgii
Cocoseae + Reinhardtieae	Cocoseae + Reinhardtieae	Attalea maripa
Cocoseae + Reinhardtieae	Cocoseae + Reinhardtieae	Attalea microcarpa
Cocoseae + Reinhardtieae	Cocoseae + Reinhardtieae	Attalea nucifera
Cocoseae + Reinhardtieae	Cocoseae + Reinhardtieae	Attalea oleifera
Cocoseae + Reinhardtieae	Cocoseae + Reinhardtieae	Attalea pindobassu
Cocoseae + Reinhardtieae	Cocoseae + Reinhardtieae	Attalea racemosa
Cocoseae + Reinhardtieae	Cocoseae + Reinhardtieae	Attalea speciosa
Cocoseae + Reinhardtieae	Cocoseae + Reinhardtieae	Attalea spectabilis
Cocoseae + Reinhardtieae	Cocoseae + Reinhardtieae	Attalea tessmannii
Cocoseae + Reinhardtieae	Cocoseae + Reinhardtieae	Attalea allenii
Cocoseae + Reinhardtieae	Cocoseae + Reinhardtieae	Attalea butyracea
Cocoseae + Reinhardtieae	Cocoseae + Reinhardtieae	Parajubaea torallyi
Cocoseae + Reinhardtieae	Cocoseae + Reinhardtieae	Parajubaea cocoides
Cocoseae + Reinhardtieae	Cocoseae + Reinhardtieae	Syagrus smithii
Cocoseae + Reinhardtieae	Cocoseae + Reinhardtieae	Syagrus amara
Cocoseae + Reinhardtieae	Cocoseae + Reinhardtieae	Syagrus botryophora
Cocoseae + Reinhardtieae	Cocoseae + Reinhardtieae	Syagrus campylospatha
Cocoseae + Reinhardtieae	Cocoseae + Reinhardtieae	Syagrus cardenasii
Cocoseae + Reinhardtieae	Cocoseae + Reinhardtieae	Syagrus cocoides
Cocoseae + Reinhardtieae	Cocoseae + Reinhardtieae	Syagrus comosa
Cocoseae + Reinhardtieae	Cocoseae + Reinhardtieae	Syagrus coronata
Cocoseae + Reinhardtieae	Cocoseae + Reinhardtieae	Syagrus duartei
Cocoseae + Reinhardtieae	Cocoseae + Reinhardtieae	Syagrus flexuosa
Cocoseae + Reinhardtieae	Cocoseae + Reinhardtieae	Syagrus glaucescens
Cocoseae + Reinhardtieae	Cocoseae + Reinhardtieae	Syagrus graminifolia
Cocoseae + Reinhardtieae	Cocoseae + Reinhardtieae	Syagrus harleyi
Cocoseae + Reinhardtieae	Cocoseae + Reinhardtieae	Syagrus inajai
Cocoseae + Reinhardtieae	Cocoseae + Reinhardtieae	Syagrus macrocarpa
Cocoseae + Reinhardtieae	Cocoseae + Reinhardtieae	Syagrus microphylla
Cocoseae + Reinhardtieae	Cocoseae + Reinhardtieae	Syagrus oleracea
Cocoseae + Reinhardtieae	Cocoseae + Reinhardtieae	Syagrus orinocensis
Cocoseae + Reinhardtieae	Cocoseae + Reinhardtieae	Syagrus petraea
Cocoseae + Reinhardtieae	Cocoseae + Reinhardtieae	Syagrus picrophylla
Cocoseae + Reinhardtieae	Cocoseae + Reinhardtieae	Syagrus pleioclada
Cocoseae + Reinhardtieae	Cocoseae + Reinhardtieae	Syagrus pseudococos
Cocoseae + Reinhardtieae	Cocoseae + Reinhardtieae	Syagrus ruschiana
Cocoseae + Reinhardtieae	Cocoseae + Reinhardtieae	Syagrus sancona
Cocoseae + Reinhardtieae	Cocoseae + Reinhardtieae	Syagrus schizophylla
Cocoseae + Reinhardtieae	Cocoseae + Reinhardtieae	Syagrus stratincola
Cocoseae + Reinhardtieae	Cocoseae + Reinhardtieae	Syagrus vagans
Cocoseae + Reinhardtieae	Cocoseae + Reinhardtieae	Syagrus werdermannii
Cocoseae + Reinhardtieae	Cocoseae + Reinhardtieae	Syagrus romanzoffiana
Cocoseae + Reinhardtieae	Cocoseae + Reinhardtieae	Lytocaryum weddellianum
Cocoseae + Reinhardtieae	Cocoseae + Reinhardtieae	Lytocaryum hoehnei
Cocoseae + Reinhardtieae	Cocoseae + Reinhardtieae	Allagoptera caudescens
Cocoseae + Reinhardtieae	Cocoseae + Reinhardtieae	Allagoptera arenaria
Cocoseae + Reinhardtieae	Cocoseae + Reinhardtieae	Allagoptera brevicalyx
Cocoseae + Reinhardtieae	Cocoseae + Reinhardtieae	Allagoptera campestris
Cocoseae + Reinhardtieae	Cocoseae + Reinhardtieae	Allagoptera leucocalyx
Cocoseae + Reinhardtieae	Cocoseae + Reinhardtieae	Aiphanes acaulis
Cocoseae + Reinhardtieae	Cocoseae + Reinhardtieae	Aiphanes chiribogensis
Cocoseae + Reinhardtieae	Cocoseae + Reinhardtieae	Aiphanes deltoidea
Cocoseae + Reinhardtieae	Cocoseae + Reinhardtieae	Aiphanes eggersii
Cocoseae + Reinhardtieae	Cocoseae + Reinhardtieae	Aiphanes gelatinosa
Cocoseae + Reinhardtieae	Cocoseae + Reinhardtieae	Aiphanes leiostachys
Cocoseae + Reinhardtieae	Cocoseae + Reinhardtieae	Aiphanes lindeniana
Cocoseae + Reinhardtieae	Cocoseae + Reinhardtieae	Aiphanes linearis
Cocoseae + Reinhardtieae	Cocoseae + Reinhardtieae	Aiphanes macroloba
Cocoseae + Reinhardtieae	Cocoseae + Reinhardtieae	Aiphanes parvifolia
Cocoseae + Reinhardtieae	Cocoseae + Reinhardtieae	Aiphanes simplex
Cocoseae + Reinhardtieae	Cocoseae + Reinhardtieae	Aiphanes tricuspidata
Cocoseae + Reinhardtieae	Cocoseae + Reinhardtieae	Aiphanes verrucosa
Cocoseae + Reinhardtieae	Cocoseae + Reinhardtieae	Aiphanes weberbaueri
Cocoseae + Reinhardtieae	Cocoseae + Reinhardtieae	Aiphanes ulei
Cocoseae + Reinhardtieae	Cocoseae + Reinhardtieae	Aiphanes spicata
Cocoseae + Reinhardtieae	Cocoseae + Reinhardtieae	Aiphanes grandis
Cocoseae + Reinhardtieae	Cocoseae + Reinhardtieae	Aiphanes hirsuta
Cocoseae + Reinhardtieae	Cocoseae + Reinhardtieae	Aiphanes erinacea
Cocoseae + Reinhardtieae	Cocoseae + Reinhardtieae	Aiphanes minima
Cocoseae + Reinhardtieae	Cocoseae + Reinhardtieae	Bactris major
Cocoseae + Reinhardtieae	Cocoseae + Reinhardtieae	Bactris bifida
Cocoseae + Reinhardtieae	Cocoseae + Reinhardtieae	Bactris ferruginea
Cocoseae + Reinhardtieae	Cocoseae + Reinhardtieae	Bactris guineensis
Cocoseae + Reinhardtieae	Cocoseae + Reinhardtieae	Bactris simplicifrons
Cocoseae + Reinhardtieae	Cocoseae + Reinhardtieae	Bactris killipii
Cocoseae + Reinhardtieae	Cocoseae + Reinhardtieae	Bactris acanthocarpa
Cocoseae + Reinhardtieae	Cocoseae + Reinhardtieae	Bactris riparia
Cocoseae + Reinhardtieae	Cocoseae + Reinhardtieae	Bactris gasipaes
Cocoseae + Reinhardtieae	Cocoseae + Reinhardtieae	Bactris pliniana
Cocoseae + Reinhardtieae	Cocoseae + Reinhardtieae	Bactris setulosa
Cocoseae + Reinhardtieae	Cocoseae + Reinhardtieae	Bactris campestris
Cocoseae + Reinhardtieae	Cocoseae + Reinhardtieae	Bactris barronis
Cocoseae + Reinhardtieae	Cocoseae + Reinhardtieae	Bactris constanciae
Cocoseae + Reinhardtieae	Cocoseae + Reinhardtieae	Bactris acanthocarpoides
Cocoseae + Reinhardtieae	Cocoseae + Reinhardtieae	Bactris aubletiana
Cocoseae + Reinhardtieae	Cocoseae + Reinhardtieae	Bactris bahiensis
Cocoseae + Reinhardtieae	Cocoseae + Reinhardtieae	Bactris balanophora
Cocoseae + Reinhardtieae	Cocoseae + Reinhardtieae	Bactris bidentula
Cocoseae + Reinhardtieae	Cocoseae + Reinhardtieae	Bactris brongniartii
Cocoseae + Reinhardtieae	Cocoseae + Reinhardtieae	Bactris caryotifolia
Cocoseae + Reinhardtieae	Cocoseae + Reinhardtieae	Bactris caudata
Cocoseae + Reinhardtieae	Cocoseae + Reinhardtieae	Bactris charnleyae
Cocoseae + Reinhardtieae	Cocoseae + Reinhardtieae	Bactris coloniata
Cocoseae + Reinhardtieae	Cocoseae + Reinhardtieae	Bactris coloradonis
Cocoseae + Reinhardtieae	Cocoseae + Reinhardtieae	Bactris concinna
Cocoseae + Reinhardtieae	Cocoseae + Reinhardtieae	Bactris corossilla
Cocoseae + Reinhardtieae	Cocoseae + Reinhardtieae	Bactris cuspidata
Cocoseae + Reinhardtieae	Cocoseae + Reinhardtieae	Bactris dianeura
Cocoseae + Reinhardtieae	Cocoseae + Reinhardtieae	Bactris elegans
Cocoseae + Reinhardtieae	Cocoseae + Reinhardtieae	Bactris fissifrons
Cocoseae + Reinhardtieae	Cocoseae + Reinhardtieae	Bactris gastoniana
Cocoseae + Reinhardtieae	Cocoseae + Reinhardtieae	Bactris glandulosa
Cocoseae + Reinhardtieae	Cocoseae + Reinhardtieae	Bactris glassmanii
Cocoseae + Reinhardtieae	Cocoseae + Reinhardtieae	Bactris glaucescens
Cocoseae + Reinhardtieae	Cocoseae + Reinhardtieae	Bactris gracilior
Cocoseae + Reinhardtieae	Cocoseae + Reinhardtieae	Bactris grayumii
Cocoseae + Reinhardtieae	Cocoseae + Reinhardtieae	Bactris hatschbachii
Cocoseae + Reinhardtieae	Cocoseae + Reinhardtieae	Bactris hirta
Cocoseae + Reinhardtieae	Cocoseae + Reinhardtieae	Bactris hondurensis
Cocoseae + Reinhardtieae	Cocoseae + Reinhardtieae	Bactris horridispatha
Cocoseae + Reinhardtieae	Cocoseae + Reinhardtieae	Bactris kunorum
Cocoseae + Reinhardtieae	Cocoseae + Reinhardtieae	Bactris longiseta
Cocoseae + Reinhardtieae	Cocoseae + Reinhardtieae	Bactris macroacantha
Cocoseae + Reinhardtieae	Cocoseae + Reinhardtieae	Bactris mexicana
Cocoseae + Reinhardtieae	Cocoseae + Reinhardtieae	Bactris militaris
Cocoseae + Reinhardtieae	Cocoseae + Reinhardtieae	Bactris oligocarpa
Cocoseae + Reinhardtieae	Cocoseae + Reinhardtieae	Bactris oligoclada
Cocoseae + Reinhardtieae	Cocoseae + Reinhardtieae	Bactris panamensis
Cocoseae + Reinhardtieae	Cocoseae + Reinhardtieae	Bactris pickelii
Cocoseae + Reinhardtieae	Cocoseae + Reinhardtieae	Bactris pilosa
Cocoseae + Reinhardtieae	Cocoseae + Reinhardtieae	Bactris plumeriana
Cocoseae + Reinhardtieae	Cocoseae + Reinhardtieae	Bactris ptariana
Cocoseae + Reinhardtieae	Cocoseae + Reinhardtieae	Bactris rhaphidacantha
Cocoseae + Reinhardtieae	Cocoseae + Reinhardtieae	Bactris setosa
Cocoseae + Reinhardtieae	Cocoseae + Reinhardtieae	Bactris soeiroana
Cocoseae + Reinhardtieae	Cocoseae + Reinhardtieae	Bactris syagroides
Cocoseae + Reinhardtieae	Cocoseae + Reinhardtieae	Bactris tefensis
Cocoseae + Reinhardtieae	Cocoseae + Reinhardtieae	Bactris tomentosa
Cocoseae + Reinhardtieae	Cocoseae + Reinhardtieae	Bactris turbinocarpa
Cocoseae + Reinhardtieae	Cocoseae + Reinhardtieae	Bactris vulgaris
Cocoseae + Reinhardtieae	Cocoseae + Reinhardtieae	Astrocaryum mexicanum
Cocoseae + Reinhardtieae	Cocoseae + Reinhardtieae	Astrocaryum alatum
Cocoseae + Reinhardtieae	Cocoseae + Reinhardtieae	Astrocaryum aculeatum
Cocoseae + Reinhardtieae	Cocoseae + Reinhardtieae	Astrocaryum standleyanum
Cocoseae + Reinhardtieae	Cocoseae + Reinhardtieae	Astrocaryum malybo
Cocoseae + Reinhardtieae	Cocoseae + Reinhardtieae	Astrocaryum campestre
Cocoseae + Reinhardtieae	Cocoseae + Reinhardtieae	Astrocaryum sciophilum
Cocoseae + Reinhardtieae	Cocoseae + Reinhardtieae	Astrocaryum vulgare
Cocoseae + Reinhardtieae	Cocoseae + Reinhardtieae	Astrocaryum murumuru
Cocoseae + Reinhardtieae	Cocoseae + Reinhardtieae	Astrocaryum chambira
Cocoseae + Reinhardtieae	Cocoseae + Reinhardtieae	Astrocaryum paramaca
Cocoseae + Reinhardtieae	Cocoseae + Reinhardtieae	Astrocaryum aculeatissimum
Cocoseae + Reinhardtieae	Cocoseae + Reinhardtieae	Astrocaryum confertum
Cocoseae + Reinhardtieae	Cocoseae + Reinhardtieae	Astrocaryum triandrum
Cocoseae + Reinhardtieae	Cocoseae + Reinhardtieae	Astrocaryum jauari
Cocoseae + Reinhardtieae	Cocoseae + Reinhardtieae	Astrocaryum acaule
Cocoseae + Reinhardtieae	Cocoseae + Reinhardtieae	Astrocaryum huaimi
Cocoseae + Reinhardtieae	Cocoseae + Reinhardtieae	Desmoncus orthacanthos
Cocoseae + Reinhardtieae	Cocoseae + Reinhardtieae	Desmoncus cirrhifera
Cocoseae + Reinhardtieae	Cocoseae + Reinhardtieae	Desmoncus polyacanthos
Cocoseae + Reinhardtieae	Cocoseae + Reinhardtieae	Desmoncus mitis
Cocoseae + Reinhardtieae	Cocoseae + Reinhardtieae	Desmoncus giganteus
Cocoseae + Reinhardtieae	Cocoseae + Reinhardtieae	Desmoncus phoenicocarpus
Cocoseae + Reinhardtieae	Cocoseae + Reinhardtieae	Desmoncus stans
Cocoseae + Reinhardtieae	Cocoseae + Reinhardtieae	Acrocomia aculeata
Cocoseae + Reinhardtieae	Cocoseae + Reinhardtieae	Acrocomia hassleri
Cocoseae + Reinhardtieae	Cocoseae + Reinhardtieae	Elaeis oleifera
Cocoseae + Reinhardtieae	Cocoseae + Reinhardtieae	Barcella odora

## Sheet: CHO
Over-Represented Groups
Tribe	Clade	Species
Phytelephanteae	Phytelephas	Phytelephas aequatorialis
Phytelephanteae	Phytelephas	Phytelephas tumacana
Phytelephanteae	Phytelephas	Phytelephas macrocarpa
Phytelephanteae	Phytelephas	Phytelephas seemannii
Phytelephanteae	Phytelephas	Phytelephas tenuicaulis
Phytelephanteae	Phytelephanteae	Aphandra natalia
Phytelephanteae	Phytelephanteae	Ammandra decasperma
Phytelephanteae	Phytelephanteae	Phytelephas aequatorialis
Phytelephanteae	Phytelephanteae	Phytelephas tumacana
Phytelephanteae	Phytelephanteae	Phytelephas macrocarpa
Phytelephanteae	Phytelephanteae	Phytelephas seemannii
Phytelephanteae	Phytelephanteae	Phytelephas tenuicaulis
Geonomeae	Pholidostachys	Pholidostachys kalbreyeri
Geonomeae	Pholidostachys	Pholidostachys pulchra
Geonomeae	Pholidostachys	Pholidostachys dactyloides
Geonomeae	Pholidostachys	Pholidostachys synanthera
Geonomeae	Pholidostachys + Welfia	Pholidostachys kalbreyeri
Geonomeae	Pholidostachys + Welfia	Pholidostachys pulchra
Geonomeae	Pholidostachys + Welfia	Pholidostachys dactyloides
Geonomeae	Pholidostachys + Welfia	Pholidostachys synanthera
Geonomeae	Pholidostachys + Welfia	Welfia regia
Geonomeae	Geonoma	Geonoma camana
Geonomeae	Geonoma	Geonoma baculifera
Geonomeae	Geonoma	Geonoma oldemanii
Geonomeae	Geonoma	Geonoma triglochin
Geonomeae	Geonoma	Geonoma umbraculiformis
Geonomeae	Geonoma	Geonoma macrostachys
Geonomeae	Geonoma	Geonoma polyandra
Geonomeae	Geonoma	Geonoma congesta
Geonomeae	Geonoma	Geonoma maxima
Geonomeae	Geonoma	Geonoma concinna
Geonomeae	Geonoma	Geonoma schottiana
Geonomeae	Geonoma	Geonoma pohliana
Geonomeae	Geonoma	Geonoma simplicifrons
Geonomeae	Geonoma	Geonoma interrupta
Geonomeae	Geonoma	Geonoma deversa
Geonomeae	Geonoma	Geonoma brevispatha
Geonomeae	Geonoma	Geonoma ferruginea
Geonomeae	Geonoma	Geonoma brongniartii
Geonomeae	Geonoma	Geonoma arundinacea
Geonomeae	Geonoma	Geonoma longipedunculata
Geonomeae	Geonoma	Geonoma poeppigiana
Geonomeae	Geonoma	Geonoma stricta
Geonomeae	Geonoma	Geonoma cuneata
Geonomeae	Geonoma	Geonoma scoparia
Geonomeae	Geonoma	Geonoma laxiflora
Geonomeae	Geonoma	Geonoma leptospadix
Geonomeae	Geonoma	Geonoma divisa
Geonomeae	Geonoma	Geonoma longivaginata
Geonomeae	Geonoma	Geonoma tenuissima
Geonomeae	Geonoma	Geonoma epetiolata
Geonomeae	Geonoma	Geonoma orbignyana
Geonomeae	Geonoma	Geonoma weberbaueri
Geonomeae	Geonoma	Geonoma undata
Geonomeae	Geonoma	Geonoma jussieuana
Geonomeae	Geonoma	Geonoma pauciflora
Geonomeae	Geonoma	Geonoma appuniana
Geonomeae	Geonoma	Geonoma aspidiifolia
Geonomeae	Geonoma	Geonoma chlamydostachys
Geonomeae	Geonoma	Geonoma chococola
Geonomeae	Geonoma	Geonoma densa
Geonomeae	Geonoma	Geonoma gamiova
Geonomeae	Geonoma	Geonoma linearis
Geonomeae	Geonoma	Geonoma paradoxa
Geonomeae	Geonoma	Geonoma rubescens
Geonomeae	Geonoma	Geonoma spinescens
Geonomeae	Geonoma	Geonoma triandra
Geonomeae	Geonoma	Geonoma trigona
Geonomeae	Geonomeae	Pholidostachys kalbreyeri
Geonomeae	Geonomeae	Pholidostachys pulchra
Geonomeae	Geonomeae	Pholidostachys dactyloides
Geonomeae	Geonomeae	Pholidostachys synanthera
Geonomeae	Geonomeae	Welfia regia
Geonomeae	Geonomeae	Geonoma camana
Geonomeae	Geonomeae	Geonoma baculifera
Geonomeae	Geonomeae	Geonoma oldemanii
Geonomeae	Geonomeae	Geonoma triglochin
Geonomeae	Geonomeae	Geonoma umbraculiformis
Geonomeae	Geonomeae	Geonoma macrostachys
Geonomeae	Geonomeae	Geonoma polyandra
Geonomeae	Geonomeae	Geonoma congesta
Geonomeae	Geonomeae	Geonoma maxima
Geonomeae	Geonomeae	Geonoma concinna
Geonomeae	Geonomeae	Geonoma schottiana
Geonomeae	Geonomeae	Geonoma pohliana
Geonomeae	Geonomeae	Geonoma simplicifrons
Geonomeae	Geonomeae	Geonoma interrupta
Geonomeae	Geonomeae	Geonoma deversa
Geonomeae	Geonomeae	Geonoma brevispatha
Geonomeae	Geonomeae	Geonoma ferruginea
Geonomeae	Geonomeae	Geonoma brongniartii
Geonomeae	Geonomeae	Geonoma arundinacea
Geonomeae	Geonomeae	Geonoma longipedunculata
Geonomeae	Geonomeae	Geonoma poeppigiana
Geonomeae	Geonomeae	Geonoma stricta
Geonomeae	Geonomeae	Geonoma cuneata
Geonomeae	Geonomeae	Geonoma scoparia
Geonomeae	Geonomeae	Geonoma laxiflora
Geonomeae	Geonomeae	Geonoma leptospadix
Geonomeae	Geonomeae	Geonoma divisa
Geonomeae	Geonomeae	Geonoma longivaginata
Geonomeae	Geonomeae	Geonoma tenuissima
Geonomeae	Geonomeae	Geonoma epetiolata
Geonomeae	Geonomeae	Geonoma orbignyana
Geonomeae	Geonomeae	Geonoma weberbaueri
Geonomeae	Geonomeae	Geonoma undata
Geonomeae	Geonomeae	Geonoma jussieuana
Geonomeae	Geonomeae	Geonoma pauciflora
Geonomeae	Geonomeae	Geonoma appuniana
Geonomeae	Geonomeae	Geonoma aspidiifolia
Geonomeae	Geonomeae	Geonoma chlamydostachys
Geonomeae	Geonomeae	Geonoma chococola
Geonomeae	Geonomeae	Geonoma densa
Geonomeae	Geonomeae	Geonoma gamiova
Geonomeae	Geonomeae	Geonoma linearis
Geonomeae	Geonomeae	Geonoma paradoxa
Geonomeae	Geonomeae	Geonoma rubescens
Geonomeae	Geonomeae	Geonoma spinescens
Geonomeae	Geonomeae	Geonoma triandra
Geonomeae	Geonomeae	Geonoma trigona
Geonomeae	Geonomeae	Calyptrogyne ghiesbreghtiana
Geonomeae	Geonomeae	Calyptrogyne anomala
Geonomeae	Geonomeae	Calyptronoma plumeriana
Geonomeae	Geonomeae	Calyptrogyne costatifrons
Geonomeae	Geonomeae	Calyptrogyne allenii
Geonomeae	Geonomeae	Calyptrogyne trichostachys
Geonomeae	Geonomeae	Calyptrogyne condensata
Geonomeae	Geonomeae	Calyptrogyne kunorum
Geonomeae	Geonomeae	Calyptrogyne pubescens
Geonomeae	Geonomeae	Calyptronoma occidentalis
Geonomeae	Geonomeae	Calyptronoma rivalis
Geonomeae	Geonomeae	Asterogyne martiana
Geonomeae	Geonomeae	Asterogyne guianensis
Geonomeae	Geonomeae	Asterogyne ramosa
Euterpeae + Leopoldinieae + Manicarieae + Geonomeae	Euterpeae + Leopoldinieae + Manicarieae + Geonomeae	Leopoldinia pulchra
Euterpeae + Leopoldinieae + Manicarieae + Geonomeae	Euterpeae + Leopoldinieae + Manicarieae + Geonomeae	Leopoldinia piassaba
Euterpeae + Leopoldinieae + Manicarieae + Geonomeae	Euterpeae + Leopoldinieae + Manicarieae + Geonomeae	Hyospathe macrorhachis
Euterpeae + Leopoldinieae + Manicarieae + Geonomeae	Euterpeae + Leopoldinieae + Manicarieae + Geonomeae	Hyospathe elegans
Euterpeae + Leopoldinieae + Manicarieae + Geonomeae	Euterpeae + Leopoldinieae + Manicarieae + Geonomeae	Euterpe oleracea
Euterpeae + Leopoldinieae + Manicarieae + Geonomeae	Euterpeae + Leopoldinieae + Manicarieae + Geonomeae	Euterpe precatoria
Euterpeae + Leopoldinieae + Manicarieae + Geonomeae	Euterpeae + Leopoldinieae + Manicarieae + Geonomeae	Euterpe broadwayi
Euterpeae + Leopoldinieae + Manicarieae + Geonomeae	Euterpeae + Leopoldinieae + Manicarieae + Geonomeae	Euterpe catinga
Euterpeae + Leopoldinieae + Manicarieae + Geonomeae	Euterpeae + Leopoldinieae + Manicarieae + Geonomeae	Euterpe edulis
Euterpeae + Leopoldinieae + Manicarieae + Geonomeae	Euterpeae + Leopoldinieae + Manicarieae + Geonomeae	Euterpe longibracteata
Euterpeae + Leopoldinieae + Manicarieae + Geonomeae	Euterpeae + Leopoldinieae + Manicarieae + Geonomeae	Euterpe luminosa
Euterpeae + Leopoldinieae + Manicarieae + Geonomeae	Euterpeae + Leopoldinieae + Manicarieae + Geonomeae	Oenocarpus bacaba
Euterpeae + Leopoldinieae + Manicarieae + Geonomeae	Euterpeae + Leopoldinieae + Manicarieae + Geonomeae	Oenocarpus balickii
Euterpeae + Leopoldinieae + Manicarieae + Geonomeae	Euterpeae + Leopoldinieae + Manicarieae + Geonomeae	Oenocarpus bataua
Euterpeae + Leopoldinieae + Manicarieae + Geonomeae	Euterpeae + Leopoldinieae + Manicarieae + Geonomeae	Oenocarpus circumtextus
Euterpeae + Leopoldinieae + Manicarieae + Geonomeae	Euterpeae + Leopoldinieae + Manicarieae + Geonomeae	Oenocarpus distichus
Euterpeae + Leopoldinieae + Manicarieae + Geonomeae	Euterpeae + Leopoldinieae + Manicarieae + Geonomeae	Oenocarpus mapora
Euterpeae + Leopoldinieae + Manicarieae + Geonomeae	Euterpeae + Leopoldinieae + Manicarieae + Geonomeae	Oenocarpus minor
Euterpeae + Leopoldinieae + Manicarieae + Geonomeae	Euterpeae + Leopoldinieae + Manicarieae + Geonomeae	Oenocarpus simplex
Euterpeae + Leopoldinieae + Manicarieae + Geonomeae	Euterpeae + Leopoldinieae + Manicarieae + Geonomeae	Prestoea pubens
Euterpeae + Leopoldinieae + Manicarieae + Geonomeae	Euterpeae + Leopoldinieae + Manicarieae + Geonomeae	Prestoea acuminata
Euterpeae + Leopoldinieae + Manicarieae + Geonomeae	Euterpeae + Leopoldinieae + Manicarieae + Geonomeae	Prestoea carderi
Euterpeae + Leopoldinieae + Manicarieae + Geonomeae	Euterpeae + Leopoldinieae + Manicarieae + Geonomeae	Prestoea ensiformis
Euterpeae + Leopoldinieae + Manicarieae + Geonomeae	Euterpeae + Leopoldinieae + Manicarieae + Geonomeae	Prestoea longipetiolata
Euterpeae + Leopoldinieae + Manicarieae + Geonomeae	Euterpeae + Leopoldinieae + Manicarieae + Geonomeae	Prestoea pubigera
Euterpeae + Leopoldinieae + Manicarieae + Geonomeae	Euterpeae + Leopoldinieae + Manicarieae + Geonomeae	Prestoea schultzeana
Euterpeae + Leopoldinieae + Manicarieae + Geonomeae	Euterpeae + Leopoldinieae + Manicarieae + Geonomeae	Prestoea simplicifolia
Euterpeae + Leopoldinieae + Manicarieae + Geonomeae	Euterpeae + Leopoldinieae + Manicarieae + Geonomeae	Prestoea tenuiramosa
Euterpeae + Leopoldinieae + Manicarieae + Geonomeae	Euterpeae + Leopoldinieae + Manicarieae + Geonomeae	Prestoea decurrens
Euterpeae + Leopoldinieae + Manicarieae + Geonomeae	Euterpeae + Leopoldinieae + Manicarieae + Geonomeae	Neonicholsonia watsonii
Euterpeae + Leopoldinieae + Manicarieae + Geonomeae	Euterpeae + Leopoldinieae + Manicarieae + Geonomeae	Manicaria saccifera
Euterpeae + Leopoldinieae + Manicarieae + Geonomeae	Euterpeae + Leopoldinieae + Manicarieae + Geonomeae	Pholidostachys kalbreyeri
Euterpeae + Leopoldinieae + Manicarieae + Geonomeae	Euterpeae + Leopoldinieae + Manicarieae + Geonomeae	Pholidostachys pulchra
Euterpeae + Leopoldinieae + Manicarieae + Geonomeae	Euterpeae + Leopoldinieae + Manicarieae + Geonomeae	Pholidostachys dactyloides
Euterpeae + Leopoldinieae + Manicarieae + Geonomeae	Euterpeae + Leopoldinieae + Manicarieae + Geonomeae	Pholidostachys synanthera
Euterpeae + Leopoldinieae + Manicarieae + Geonomeae	Euterpeae + Leopoldinieae + Manicarieae + Geonomeae	Welfia regia
Euterpeae + Leopoldinieae + Manicarieae + Geonomeae	Euterpeae + Leopoldinieae + Manicarieae + Geonomeae	Geonoma camana
Euterpeae + Leopoldinieae + Manicarieae + Geonomeae	Euterpeae + Leopoldinieae + Manicarieae + Geonomeae	Geonoma baculifera
Euterpeae + Leopoldinieae + Manicarieae + Geonomeae	Euterpeae + Leopoldinieae + Manicarieae + Geonomeae	Geonoma oldemanii
Euterpeae + Leopoldinieae + Manicarieae + Geonomeae	Euterpeae + Leopoldinieae + Manicarieae + Geonomeae	Geonoma triglochin
Euterpeae + Leopoldinieae + Manicarieae + Geonomeae	Euterpeae + Leopoldinieae + Manicarieae + Geonomeae	Geonoma umbraculiformis
Euterpeae + Leopoldinieae + Manicarieae + Geonomeae	Euterpeae + Leopoldinieae + Manicarieae + Geonomeae	Geonoma macrostachys
Euterpeae + Leopoldinieae + Manicarieae + Geonomeae	Euterpeae + Leopoldinieae + Manicarieae + Geonomeae	Geonoma polyandra
Euterpeae + Leopoldinieae + Manicarieae + Geonomeae	Euterpeae + Leopoldinieae + Manicarieae + Geonomeae	Geonoma congesta
Euterpeae + Leopoldinieae + Manicarieae + Geonomeae	Euterpeae + Leopoldinieae + Manicarieae + Geonomeae	Geonoma maxima
Euterpeae + Leopoldinieae + Manicarieae + Geonomeae	Euterpeae + Leopoldinieae + Manicarieae + Geonomeae	Geonoma concinna
Euterpeae + Leopoldinieae + Manicarieae + Geonomeae	Euterpeae + Leopoldinieae + Manicarieae + Geonomeae	Geonoma schottiana
Euterpeae + Leopoldinieae + Manicarieae + Geonomeae	Euterpeae + Leopoldinieae + Manicarieae + Geonomeae	Geonoma pohliana
Euterpeae + Leopoldinieae + Manicarieae + Geonomeae	Euterpeae + Leopoldinieae + Manicarieae + Geonomeae	Geonoma simplicifrons
Euterpeae + Leopoldinieae + Manicarieae + Geonomeae	Euterpeae + Leopoldinieae + Manicarieae + Geonomeae	Geonoma interrupta
Euterpeae + Leopoldinieae + Manicarieae + Geonomeae	Euterpeae + Leopoldinieae + Manicarieae + Geonomeae	Geonoma deversa
Euterpeae + Leopoldinieae + Manicarieae + Geonomeae	Euterpeae + Leopoldinieae + Manicarieae + Geonomeae	Geonoma brevispatha
Euterpeae + Leopoldinieae + Manicarieae + Geonomeae	Euterpeae + Leopoldinieae + Manicarieae + Geonomeae	Geonoma ferruginea
Euterpeae + Leopoldinieae + Manicarieae + Geonomeae	Euterpeae + Leopoldinieae + Manicarieae + Geonomeae	Geonoma brongniartii
Euterpeae + Leopoldinieae + Manicarieae + Geonomeae	Euterpeae + Leopoldinieae + Manicarieae + Geonomeae	Geonoma arundinacea
Euterpeae + Leopoldinieae + Manicarieae + Geonomeae	Euterpeae + Leopoldinieae + Manicarieae + Geonomeae	Geonoma longipedunculata
Euterpeae + Leopoldinieae + Manicarieae + Geonomeae	Euterpeae + Leopoldinieae + Manicarieae + Geonomeae	Geonoma poeppigiana
Euterpeae + Leopoldinieae + Manicarieae + Geonomeae	Euterpeae + Leopoldinieae + Manicarieae + Geonomeae	Geonoma stricta
Euterpeae + Leopoldinieae + Manicarieae + Geonomeae	Euterpeae + Leopoldinieae + Manicarieae + Geonomeae	Geonoma cuneata
Euterpeae + Leopoldinieae + Manicarieae + Geonomeae	Euterpeae + Leopoldinieae + Manicarieae + Geonomeae	Geonoma scoparia
Euterpeae + Leopoldinieae + Manicarieae + Geonomeae	Euterpeae + Leopoldinieae + Manicarieae + Geonomeae	Geonoma laxiflora
Euterpeae + Leopoldinieae + Manicarieae + Geonomeae	Euterpeae + Leopoldinieae + Manicarieae + Geonomeae	Geonoma leptospadix
Euterpeae + Leopoldinieae + Manicarieae + Geonomeae	Euterpeae + Leopoldinieae + Manicarieae + Geonomeae	Geonoma divisa
Euterpeae + Leopoldinieae + Manicarieae + Geonomeae	Euterpeae + Leopoldinieae + Manicarieae + Geonomeae	Geonoma longivaginata
Euterpeae + Leopoldinieae + Manicarieae + Geonomeae	Euterpeae + Leopoldinieae + Manicarieae + Geonomeae	Geonoma tenuissima
Euterpeae + Leopoldinieae + Manicarieae + Geonomeae	Euterpeae + Leopoldinieae + Manicarieae + Geonomeae	Geonoma epetiolata
Euterpeae + Leopoldinieae + Manicarieae + Geonomeae	Euterpeae + Leopoldinieae + Manicarieae + Geonomeae	Geonoma orbignyana
Euterpeae + Leopoldinieae + Manicarieae + Geonomeae	Euterpeae + Leopoldinieae + Manicarieae + Geonomeae	Geonoma weberbaueri
Euterpeae + Leopoldinieae + Manicarieae + Geonomeae	Euterpeae + Leopoldinieae + Manicarieae + Geonomeae	Geonoma undata
Euterpeae + Leopoldinieae + Manicarieae + Geonomeae	Euterpeae + Leopoldinieae + Manicarieae + Geonomeae	Geonoma jussieuana
Euterpeae + Leopoldinieae + Manicarieae + Geonomeae	Euterpeae + Leopoldinieae + Manicarieae + Geonomeae	Geonoma pauciflora
Euterpeae + Leopoldinieae + Manicarieae + Geonomeae	Euterpeae + Leopoldinieae + Manicarieae + Geonomeae	Geonoma appuniana
Euterpeae + Leopoldinieae + Manicarieae + Geonomeae	Euterpeae + Leopoldinieae + Manicarieae + Geonomeae	Geonoma aspidiifolia
Euterpeae + Leopoldinieae + Manicarieae + Geonomeae	Euterpeae + Leopoldinieae + Manicarieae + Geonomeae	Geonoma chlamydostachys
Euterpeae + Leopoldinieae + Manicarieae + Geonomeae	Euterpeae + Leopoldinieae + Manicarieae + Geonomeae	Geonoma chococola
Euterpeae + Leopoldinieae + Manicarieae + Geonomeae	Euterpeae + Leopoldinieae + Manicarieae + Geonomeae	Geonoma densa
Euterpeae + Leopoldinieae + Manicarieae + Geonomeae	Euterpeae + Leopoldinieae + Manicarieae + Geonomeae	Geonoma gamiova
Euterpeae + Leopoldinieae + Manicarieae + Geonomeae	Euterpeae + Leopoldinieae + Manicarieae + Geonomeae	Geonoma linearis
Euterpeae + Leopoldinieae + Manicarieae + Geonomeae	Euterpeae + Leopoldinieae + Manicarieae + Geonomeae	Geonoma paradoxa
Euterpeae + Leopoldinieae + Manicarieae + Geonomeae	Euterpeae + Leopoldinieae + Manicarieae + Geonomeae	Geonoma rubescens
Euterpeae + Leopoldinieae + Manicarieae + Geonomeae	Euterpeae + Leopoldinieae + Manicarieae + Geonomeae	Geonoma spinescens
Euterpeae + Leopoldinieae + Manicarieae + Geonomeae	Euterpeae + Leopoldinieae + Manicarieae + Geonomeae	Geonoma triandra
Euterpeae + Leopoldinieae + Manicarieae + Geonomeae	Euterpeae + Leopoldinieae + Manicarieae + Geonomeae	Geonoma trigona
Euterpeae + Leopoldinieae + Manicarieae + Geonomeae	Euterpeae + Leopoldinieae + Manicarieae + Geonomeae	Calyptrogyne ghiesbreghtiana
Euterpeae + Leopoldinieae + Manicarieae + Geonomeae	Euterpeae + Leopoldinieae + Manicarieae + Geonomeae	Calyptrogyne anomala
Euterpeae + Leopoldinieae + Manicarieae + Geonomeae	Euterpeae + Leopoldinieae + Manicarieae + Geonomeae	Calyptronoma plumeriana
Euterpeae + Leopoldinieae + Manicarieae + Geonomeae	Euterpeae + Leopoldinieae + Manicarieae + Geonomeae	Calyptrogyne costatifrons
Euterpeae + Leopoldinieae + Manicarieae + Geonomeae	Euterpeae + Leopoldinieae + Manicarieae + Geonomeae	Calyptrogyne allenii
Euterpeae + Leopoldinieae + Manicarieae + Geonomeae	Euterpeae + Leopoldinieae + Manicarieae + Geonomeae	Calyptrogyne trichostachys
Euterpeae + Leopoldinieae + Manicarieae + Geonomeae	Euterpeae + Leopoldinieae + Manicarieae + Geonomeae	Calyptrogyne condensata
Euterpeae + Leopoldinieae + Manicarieae + Geonomeae	Euterpeae + Leopoldinieae + Manicarieae + Geonomeae	Calyptrogyne kunorum
Euterpeae + Leopoldinieae + Manicarieae + Geonomeae	Euterpeae + Leopoldinieae + Manicarieae + Geonomeae	Calyptrogyne pubescens
Euterpeae + Leopoldinieae + Manicarieae + Geonomeae	Euterpeae + Leopoldinieae + Manicarieae + Geonomeae	Calyptronoma occidentalis
Euterpeae + Leopoldinieae + Manicarieae + Geonomeae	Euterpeae + Leopoldinieae + Manicarieae + Geonomeae	Calyptronoma rivalis
Euterpeae + Leopoldinieae + Manicarieae + Geonomeae	Euterpeae + Leopoldinieae + Manicarieae + Geonomeae	Asterogyne martiana
Euterpeae + Leopoldinieae + Manicarieae + Geonomeae	Euterpeae + Leopoldinieae + Manicarieae + Geonomeae	Asterogyne guianensis
Euterpeae + Leopoldinieae + Manicarieae + Geonomeae	Euterpeae + Leopoldinieae + Manicarieae + Geonomeae	Asterogyne ramosa

## Sheet: CMF
Over-Represented Groups
Tribe	Clade	Species
Cryosophileae	Cryosophila	Cryosophila kalbreyeri
Cryosophileae	Cryosophila	Cryosophila williamsii
Cryosophileae	Cryosophila	Cryosophila warscewiczii
Cryosophileae	Cryosophila	Cryosophila stauracantha
Cryosophileae	Cryosophila	Cryosophila nana
Cryosophileae	Cryosophila	Cryosophila cookii
Cryosophileae	Cryosophila	Cryosophila grayumii
Cryosophileae	Cryosophila	Cryosophila guagara
Cryosophileae	Cryosophila	Cryosophila macrocarpa
Geonomeae	Calyptrogyne	Calyptrogyne ghiesbreghtiana
Geonomeae	Calyptrogyne	Calyptrogyne anomala
Geonomeae	Calyptrogyne	Calyptronoma plumeriana
Geonomeae	Calyptrogyne	Calyptrogyne costatifrons
Geonomeae	Calyptrogyne	Calyptrogyne allenii
Geonomeae	Calyptrogyne	Calyptrogyne trichostachys
Geonomeae	Calyptrogyne	Calyptrogyne condensata
Geonomeae	Calyptrogyne	Calyptrogyne kunorum
Geonomeae	Calyptrogyne	Calyptrogyne pubescens
Geonomeae	Calyptrogyne + Calyptronoma + Asterogyne	Calyptrogyne ghiesbreghtiana
Geonomeae	Calyptrogyne + Calyptronoma + Asterogyne	Calyptrogyne anomala
Geonomeae	Calyptrogyne + Calyptronoma + Asterogyne	Calyptronoma plumeriana
Geonomeae	Calyptrogyne + Calyptronoma + Asterogyne	Calyptrogyne costatifrons
Geonomeae	Calyptrogyne + Calyptronoma + Asterogyne	Calyptrogyne allenii
Geonomeae	Calyptrogyne + Calyptronoma + Asterogyne	Calyptrogyne trichostachys
Geonomeae	Calyptrogyne + Calyptronoma + Asterogyne	Calyptrogyne condensata
Geonomeae	Calyptrogyne + Calyptronoma + Asterogyne	Calyptrogyne kunorum
Geonomeae	Calyptrogyne + Calyptronoma + Asterogyne	Calyptrogyne pubescens
Geonomeae	Calyptrogyne + Calyptronoma + Asterogyne	Calyptronoma occidentalis
Geonomeae	Calyptrogyne + Calyptronoma + Asterogyne	Calyptronoma rivalis
Geonomeae	Calyptrogyne + Calyptronoma + Asterogyne	Asterogyne martiana
Geonomeae	Calyptrogyne + Calyptronoma + Asterogyne	Asterogyne guianensis
Geonomeae	Calyptrogyne + Calyptronoma + Asterogyne	Asterogyne ramosa
Chamaedoreeae	Chamaedorea	Chamaedorea linearis
Chamaedoreeae	Chamaedorea	Chamaedorea pauciflora
Chamaedoreeae	Chamaedorea	Chamaedorea fragrans
Chamaedoreeae	Chamaedorea	Chamaedorea brachypoda
Chamaedoreeae	Chamaedorea	Chamaedorea seifrizii
Chamaedoreeae	Chamaedorea	Chamaedorea brachyclada
Chamaedoreeae	Chamaedorea	Chamaedorea pumila
Chamaedoreeae	Chamaedorea	Chamaedorea costaricana
Chamaedoreeae	Chamaedorea	Chamaedorea microphylla
Chamaedoreeae	Chamaedorea	Chamaedorea parvisecta
Chamaedoreeae	Chamaedorea	Chamaedorea allenii
Chamaedoreeae	Chamaedorea	Chamaedorea pinnatifrons
Chamaedoreeae	Chamaedorea	Chamaedorea radicalis
Chamaedoreeae	Chamaedorea	Chamaedorea pochutlensis
Chamaedoreeae	Chamaedorea	Chamaedorea oblongata
Chamaedoreeae	Chamaedorea	Chamaedorea hooperiana
Chamaedoreeae	Chamaedorea	Chamaedorea vulgata
Chamaedoreeae	Chamaedorea	Chamaedorea elatior
Chamaedoreeae	Chamaedorea	Chamaedorea amabilis
Chamaedoreeae	Chamaedorea	Chamaedorea graminifolia
Chamaedoreeae	Chamaedorea	Chamaedorea geonomiformis
Chamaedoreeae	Chamaedorea	Chamaedorea stricta
Chamaedoreeae	Chamaedorea	Chamaedorea nubium
Chamaedoreeae	Chamaedorea	Chamaedorea whitelockiana
Chamaedoreeae	Chamaedorea	Chamaedorea glaucifolia
Chamaedoreeae	Chamaedorea	Chamaedorea woodsoniana
Chamaedoreeae	Chamaedorea	Chamaedorea plumosa
Chamaedoreeae	Chamaedorea	Chamaedorea adscendens
Chamaedoreeae	Chamaedorea	Chamaedorea dammeriana
Chamaedoreeae	Chamaedorea	Chamaedorea tepejilote
Chamaedoreeae	Chamaedorea	Chamaedorea arenbergiana
Chamaedoreeae	Chamaedorea	Chamaedorea cataractarum
Chamaedoreeae	Chamaedorea	Chamaedorea metallica
Chamaedoreeae	Chamaedorea	Chamaedorea tuerckheimii
Chamaedoreeae	Chamaedorea	Chamaedorea ernesti augustii
Chamaedoreeae	Chamaedorea	Chamaedorea sartorii
Chamaedoreeae	Chamaedorea	Chamaedorea schiedeana
Chamaedoreeae	Chamaedorea	Chamaedorea rojasiana
Chamaedoreeae	Chamaedorea	Chamaedorea klotzschiana
Chamaedoreeae	Chamaedorea	Chamaedorea macrospadix
Chamaedoreeae	Chamaedorea	Chamaedorea warscewiczii
Chamaedoreeae	Chamaedorea	Chamaedorea parvifolia
Chamaedoreeae	Chamaedorea	Chamaedorea elegans
Chamaedoreeae	Chamaedorea	Chamaedorea microspadix
Chamaedoreeae	Chamaedorea	Chamaedorea angustisecta
Chamaedoreeae	Chamaedorea	Chamaedorea carchensis
Chamaedoreeae	Chamaedorea	Chamaedorea correae
Chamaedoreeae	Chamaedorea	Chamaedorea deckeriana
Chamaedoreeae	Chamaedorea	Chamaedorea deneversiana
Chamaedoreeae	Chamaedorea	Chamaedorea guntheriana
Chamaedoreeae	Chamaedorea	Chamaedorea lehmannii
Chamaedoreeae	Chamaedorea	Chamaedorea liebmannii
Chamaedoreeae	Chamaedorea	Chamaedorea lucidifrons
Chamaedoreeae	Chamaedorea	Chamaedorea murriensis
Chamaedoreeae	Chamaedorea	Chamaedorea oreophila
Chamaedoreeae	Chamaedorea	Chamaedorea palmeriana
Chamaedoreeae	Chamaedorea	Chamaedorea pittieri
Chamaedoreeae	Chamaedorea	Chamaedorea pygmaea
Chamaedoreeae	Chamaedorea	Chamaedorea queroana
Chamaedoreeae	Chamaedorea	Chamaedorea rigida
Chamaedoreeae	Chamaedorea	Chamaedorea robertii
Chamaedoreeae	Chamaedorea	Chamaedorea scheryi
Chamaedoreeae	Chamaedorea	Chamaedorea selvae
Chamaedoreeae	Chamaedorea	Chamaedorea simplex
Chamaedoreeae	Chamaedorea	Chamaedorea tenerrima
Chamaedoreeae	Chamaedorea	Chamaedorea undulatifolia
Chamaedoreeae	Chamaedorea	Chamaedorea verecunda
Chamaedoreeae	Chamaedoreeae	Wendlandiella gracilis
Chamaedoreeae	Chamaedoreeae	Gaussia maya
Chamaedoreeae	Chamaedoreeae	Gaussia gomez pompae
Chamaedoreeae	Chamaedoreeae	Gaussia attenuata
Chamaedoreeae	Chamaedoreeae	Gaussia princeps
Chamaedoreeae	Chamaedoreeae	Synechanthus fibrosus
Chamaedoreeae	Chamaedoreeae	Synechanthus warscewiczianus
Chamaedoreeae	Chamaedoreeae	Chamaedorea linearis
Chamaedoreeae	Chamaedoreeae	Chamaedorea pauciflora
Chamaedoreeae	Chamaedoreeae	Chamaedorea fragrans
Chamaedoreeae	Chamaedoreeae	Chamaedorea brachypoda
Chamaedoreeae	Chamaedoreeae	Chamaedorea seifrizii
Chamaedoreeae	Chamaedoreeae	Chamaedorea brachyclada
Chamaedoreeae	Chamaedoreeae	Chamaedorea pumila
Chamaedoreeae	Chamaedoreeae	Chamaedorea costaricana
Chamaedoreeae	Chamaedoreeae	Chamaedorea microphylla
Chamaedoreeae	Chamaedoreeae	Chamaedorea parvisecta
Chamaedoreeae	Chamaedoreeae	Chamaedorea allenii
Chamaedoreeae	Chamaedoreeae	Chamaedorea pinnatifrons
Chamaedoreeae	Chamaedoreeae	Chamaedorea radicalis
Chamaedoreeae	Chamaedoreeae	Chamaedorea pochutlensis
Chamaedoreeae	Chamaedoreeae	Chamaedorea oblongata
Chamaedoreeae	Chamaedoreeae	Chamaedorea hooperiana
Chamaedoreeae	Chamaedoreeae	Chamaedorea vulgata
Chamaedoreeae	Chamaedoreeae	Chamaedorea elatior
Chamaedoreeae	Chamaedoreeae	Chamaedorea amabilis
Chamaedoreeae	Chamaedoreeae	Chamaedorea graminifolia
Chamaedoreeae	Chamaedoreeae	Chamaedorea geonomiformis
Chamaedoreeae	Chamaedoreeae	Chamaedorea stricta
Chamaedoreeae	Chamaedoreeae	Chamaedorea nubium
Chamaedoreeae	Chamaedoreeae	Chamaedorea whitelockiana
Chamaedoreeae	Chamaedoreeae	Chamaedorea glaucifolia
Chamaedoreeae	Chamaedoreeae	Chamaedorea woodsoniana
Chamaedoreeae	Chamaedoreeae	Chamaedorea plumosa
Chamaedoreeae	Chamaedoreeae	Chamaedorea adscendens
Chamaedoreeae	Chamaedoreeae	Chamaedorea dammeriana
Chamaedoreeae	Chamaedoreeae	Chamaedorea tepejilote
Chamaedoreeae	Chamaedoreeae	Chamaedorea arenbergiana
Chamaedoreeae	Chamaedoreeae	Chamaedorea cataractarum
Chamaedoreeae	Chamaedoreeae	Chamaedorea metallica
Chamaedoreeae	Chamaedoreeae	Chamaedorea tuerckheimii
Chamaedoreeae	Chamaedoreeae	Chamaedorea ernesti augustii
Chamaedoreeae	Chamaedoreeae	Chamaedorea sartorii
Chamaedoreeae	Chamaedoreeae	Chamaedorea schiedeana
Chamaedoreeae	Chamaedoreeae	Chamaedorea rojasiana
Chamaedoreeae	Chamaedoreeae	Chamaedorea klotzschiana
Chamaedoreeae	Chamaedoreeae	Chamaedorea macrospadix
Chamaedoreeae	Chamaedoreeae	Chamaedorea warscewiczii
Chamaedoreeae	Chamaedoreeae	Chamaedorea parvifolia
Chamaedoreeae	Chamaedoreeae	Chamaedorea elegans
Chamaedoreeae	Chamaedoreeae	Chamaedorea microspadix
Chamaedoreeae	Chamaedoreeae	Chamaedorea angustisecta
Chamaedoreeae	Chamaedoreeae	Chamaedorea carchensis
Chamaedoreeae	Chamaedoreeae	Chamaedorea correae
Chamaedoreeae	Chamaedoreeae	Chamaedorea deckeriana
Chamaedoreeae	Chamaedoreeae	Chamaedorea deneversiana
Chamaedoreeae	Chamaedoreeae	Chamaedorea guntheriana
Chamaedoreeae	Chamaedoreeae	Chamaedorea lehmannii
Chamaedoreeae	Chamaedoreeae	Chamaedorea liebmannii
Chamaedoreeae	Chamaedoreeae	Chamaedorea lucidifrons
Chamaedoreeae	Chamaedoreeae	Chamaedorea murriensis
Chamaedoreeae	Chamaedoreeae	Chamaedorea oreophila
Chamaedoreeae	Chamaedoreeae	Chamaedorea palmeriana
Chamaedoreeae	Chamaedoreeae	Chamaedorea pittieri
Chamaedoreeae	Chamaedoreeae	Chamaedorea pygmaea
Chamaedoreeae	Chamaedoreeae	Chamaedorea queroana
Chamaedoreeae	Chamaedoreeae	Chamaedorea rigida
Chamaedoreeae	Chamaedoreeae	Chamaedorea robertii
Chamaedoreeae	Chamaedoreeae	Chamaedorea scheryi
Chamaedoreeae	Chamaedoreeae	Chamaedorea selvae
Chamaedoreeae	Chamaedoreeae	Chamaedorea simplex
Chamaedoreeae	Chamaedoreeae	Chamaedorea tenerrima
Chamaedoreeae	Chamaedoreeae	Chamaedorea undulatifolia
Chamaedoreeae	Chamaedoreeae	Chamaedorea verecunda
Iriarteeae + Chamaedoreeae	Iriarteeae + Chamaedoreeae	Dictyocaryum ptarianum
Iriarteeae + Chamaedoreeae	Iriarteeae + Chamaedoreeae	Socratea exorrhiza
Iriarteeae + Chamaedoreeae	Iriarteeae + Chamaedoreeae	Socratea salazarii
Iriarteeae + Chamaedoreeae	Iriarteeae + Chamaedoreeae	Socratea rostrata
Iriarteeae + Chamaedoreeae	Iriarteeae + Chamaedoreeae	Socratea hecatonandra
Iriarteeae + Chamaedoreeae	Iriarteeae + Chamaedoreeae	Socratea montana
Iriarteeae + Chamaedoreeae	Iriarteeae + Chamaedoreeae	Iriartella stenocarpa
Iriarteeae + Chamaedoreeae	Iriarteeae + Chamaedoreeae	Iriartella setigera
Iriarteeae + Chamaedoreeae	Iriarteeae + Chamaedoreeae	Wettinia radiata
Iriarteeae + Chamaedoreeae	Iriarteeae + Chamaedoreeae	Wettinia castanea
Iriarteeae + Chamaedoreeae	Iriarteeae + Chamaedoreeae	Wettinia kalbreyeri
Iriarteeae + Chamaedoreeae	Iriarteeae + Chamaedoreeae	Wettinia anomala
Iriarteeae + Chamaedoreeae	Iriarteeae + Chamaedoreeae	Wettinia microcarpa
Iriarteeae + Chamaedoreeae	Iriarteeae + Chamaedoreeae	Wettinia longipetala
Iriarteeae + Chamaedoreeae	Iriarteeae + Chamaedoreeae	Wettinia maynensis
Iriarteeae + Chamaedoreeae	Iriarteeae + Chamaedoreeae	Wettinia augusta
Iriarteeae + Chamaedoreeae	Iriarteeae + Chamaedoreeae	Wettinia disticha
Iriarteeae + Chamaedoreeae	Iriarteeae + Chamaedoreeae	Wettinia quinaria
Iriarteeae + Chamaedoreeae	Iriarteeae + Chamaedoreeae	Wettinia hirsuta
Iriarteeae + Chamaedoreeae	Iriarteeae + Chamaedoreeae	Wettinia fascicularis
Iriarteeae + Chamaedoreeae	Iriarteeae + Chamaedoreeae	Wettinia drudei
Iriarteeae + Chamaedoreeae	Iriarteeae + Chamaedoreeae	Wettinia praemorsa
Iriarteeae + Chamaedoreeae	Iriarteeae + Chamaedoreeae	Wettinia lanata
Iriarteeae + Chamaedoreeae	Iriarteeae + Chamaedoreeae	Wettinia aequalis
Iriarteeae + Chamaedoreeae	Iriarteeae + Chamaedoreeae	Wettinia aequatorialis
Iriarteeae + Chamaedoreeae	Iriarteeae + Chamaedoreeae	Wettinia minima
Iriarteeae + Chamaedoreeae	Iriarteeae + Chamaedoreeae	Wettinia oxycarpa
Iriarteeae + Chamaedoreeae	Iriarteeae + Chamaedoreeae	Wettinia verruculosa
Iriarteeae + Chamaedoreeae	Iriarteeae + Chamaedoreeae	Dictyocaryum lamarckianum
Iriarteeae + Chamaedoreeae	Iriarteeae + Chamaedoreeae	Iriartea deltoidea
Iriarteeae + Chamaedoreeae	Iriarteeae + Chamaedoreeae	Wendlandiella gracilis
Iriarteeae + Chamaedoreeae	Iriarteeae + Chamaedoreeae	Gaussia maya
Iriarteeae + Chamaedoreeae	Iriarteeae + Chamaedoreeae	Gaussia gomez pompae
Iriarteeae + Chamaedoreeae	Iriarteeae + Chamaedoreeae	Gaussia attenuata
Iriarteeae + Chamaedoreeae	Iriarteeae + Chamaedoreeae	Gaussia princeps
Iriarteeae + Chamaedoreeae	Iriarteeae + Chamaedoreeae	Synechanthus fibrosus
Iriarteeae + Chamaedoreeae	Iriarteeae + Chamaedoreeae	Synechanthus warscewiczianus
Iriarteeae + Chamaedoreeae	Iriarteeae + Chamaedoreeae	Chamaedorea linearis
Iriarteeae + Chamaedoreeae	Iriarteeae + Chamaedoreeae	Chamaedorea pauciflora
Iriarteeae + Chamaedoreeae	Iriarteeae + Chamaedoreeae	Chamaedorea fragrans
Iriarteeae + Chamaedoreeae	Iriarteeae + Chamaedoreeae	Chamaedorea brachypoda
Iriarteeae + Chamaedoreeae	Iriarteeae + Chamaedoreeae	Chamaedorea seifrizii
Iriarteeae + Chamaedoreeae	Iriarteeae + Chamaedoreeae	Chamaedorea brachyclada
Iriarteeae + Chamaedoreeae	Iriarteeae + Chamaedoreeae	Chamaedorea pumila
Iriarteeae + Chamaedoreeae	Iriarteeae + Chamaedoreeae	Chamaedorea costaricana
Iriarteeae + Chamaedoreeae	Iriarteeae + Chamaedoreeae	Chamaedorea microphylla
Iriarteeae + Chamaedoreeae	Iriarteeae + Chamaedoreeae	Chamaedorea parvisecta
Iriarteeae + Chamaedoreeae	Iriarteeae + Chamaedoreeae	Chamaedorea allenii
Iriarteeae + Chamaedoreeae	Iriarteeae + Chamaedoreeae	Chamaedorea pinnatifrons
Iriarteeae + Chamaedoreeae	Iriarteeae + Chamaedoreeae	Chamaedorea radicalis
Iriarteeae + Chamaedoreeae	Iriarteeae + Chamaedoreeae	Chamaedorea pochutlensis
Iriarteeae + Chamaedoreeae	Iriarteeae + Chamaedoreeae	Chamaedorea oblongata
Iriarteeae + Chamaedoreeae	Iriarteeae + Chamaedoreeae	Chamaedorea hooperiana
Iriarteeae + Chamaedoreeae	Iriarteeae + Chamaedoreeae	Chamaedorea vulgata
Iriarteeae + Chamaedoreeae	Iriarteeae + Chamaedoreeae	Chamaedorea elatior
Iriarteeae + Chamaedoreeae	Iriarteeae + Chamaedoreeae	Chamaedorea amabilis
Iriarteeae + Chamaedoreeae	Iriarteeae + Chamaedoreeae	Chamaedorea graminifolia
Iriarteeae + Chamaedoreeae	Iriarteeae + Chamaedoreeae	Chamaedorea geonomiformis
Iriarteeae + Chamaedoreeae	Iriarteeae + Chamaedoreeae	Chamaedorea stricta
Iriarteeae + Chamaedoreeae	Iriarteeae + Chamaedoreeae	Chamaedorea nubium
Iriarteeae + Chamaedoreeae	Iriarteeae + Chamaedoreeae	Chamaedorea whitelockiana
Iriarteeae + Chamaedoreeae	Iriarteeae + Chamaedoreeae	Chamaedorea glaucifolia
Iriarteeae + Chamaedoreeae	Iriarteeae + Chamaedoreeae	Chamaedorea woodsoniana
Iriarteeae + Chamaedoreeae	Iriarteeae + Chamaedoreeae	Chamaedorea plumosa
Iriarteeae + Chamaedoreeae	Iriarteeae + Chamaedoreeae	Chamaedorea adscendens
Iriarteeae + Chamaedoreeae	Iriarteeae + Chamaedoreeae	Chamaedorea dammeriana
Iriarteeae + Chamaedoreeae	Iriarteeae + Chamaedoreeae	Chamaedorea tepejilote
Iriarteeae + Chamaedoreeae	Iriarteeae + Chamaedoreeae	Chamaedorea arenbergiana
Iriarteeae + Chamaedoreeae	Iriarteeae + Chamaedoreeae	Chamaedorea cataractarum
Iriarteeae + Chamaedoreeae	Iriarteeae + Chamaedoreeae	Chamaedorea metallica
Iriarteeae + Chamaedoreeae	Iriarteeae + Chamaedoreeae	Chamaedorea tuerckheimii
Iriarteeae + Chamaedoreeae	Iriarteeae + Chamaedoreeae	Chamaedorea ernesti augustii
Iriarteeae + Chamaedoreeae	Iriarteeae + Chamaedoreeae	Chamaedorea sartorii
Iriarteeae + Chamaedoreeae	Iriarteeae + Chamaedoreeae	Chamaedorea schiedeana
Iriarteeae + Chamaedoreeae	Iriarteeae + Chamaedoreeae	Chamaedorea rojasiana
Iriarteeae + Chamaedoreeae	Iriarteeae + Chamaedoreeae	Chamaedorea klotzschiana
Iriarteeae + Chamaedoreeae	Iriarteeae + Chamaedoreeae	Chamaedorea macrospadix
Iriarteeae + Chamaedoreeae	Iriarteeae + Chamaedoreeae	Chamaedorea warscewiczii
Iriarteeae + Chamaedoreeae	Iriarteeae + Chamaedoreeae	Chamaedorea parvifolia
Iriarteeae + Chamaedoreeae	Iriarteeae + Chamaedoreeae	Chamaedorea elegans
Iriarteeae + Chamaedoreeae	Iriarteeae + Chamaedoreeae	Chamaedorea microspadix
Iriarteeae + Chamaedoreeae	Iriarteeae + Chamaedoreeae	Chamaedorea angustisecta
Iriarteeae + Chamaedoreeae	Iriarteeae + Chamaedoreeae	Chamaedorea carchensis
Iriarteeae + Chamaedoreeae	Iriarteeae + Chamaedoreeae	Chamaedorea correae
Iriarteeae + Chamaedoreeae	Iriarteeae + Chamaedoreeae	Chamaedorea deckeriana
Iriarteeae + Chamaedoreeae	Iriarteeae + Chamaedoreeae	Chamaedorea deneversiana
Iriarteeae + Chamaedoreeae	Iriarteeae + Chamaedoreeae	Chamaedorea guntheriana
Iriarteeae + Chamaedoreeae	Iriarteeae + Chamaedoreeae	Chamaedorea lehmannii
Iriarteeae + Chamaedoreeae	Iriarteeae + Chamaedoreeae	Chamaedorea liebmannii
Iriarteeae + Chamaedoreeae	Iriarteeae + Chamaedoreeae	Chamaedorea lucidifrons
Iriarteeae + Chamaedoreeae	Iriarteeae + Chamaedoreeae	Chamaedorea murriensis
Iriarteeae + Chamaedoreeae	Iriarteeae + Chamaedoreeae	Chamaedorea oreophila
Iriarteeae + Chamaedoreeae	Iriarteeae + Chamaedoreeae	Chamaedorea palmeriana
Iriarteeae + Chamaedoreeae	Iriarteeae + Chamaedoreeae	Chamaedorea pittieri
Iriarteeae + Chamaedoreeae	Iriarteeae + Chamaedoreeae	Chamaedorea pygmaea
Iriarteeae + Chamaedoreeae	Iriarteeae + Chamaedoreeae	Chamaedorea queroana
Iriarteeae + Chamaedoreeae	Iriarteeae + Chamaedoreeae	Chamaedorea rigida
Iriarteeae + Chamaedoreeae	Iriarteeae + Chamaedoreeae	Chamaedorea robertii
Iriarteeae + Chamaedoreeae	Iriarteeae + Chamaedoreeae	Chamaedorea scheryi
Iriarteeae + Chamaedoreeae	Iriarteeae + Chamaedoreeae	Chamaedorea selvae
Iriarteeae + Chamaedoreeae	Iriarteeae + Chamaedoreeae	Chamaedorea simplex
Iriarteeae + Chamaedoreeae	Iriarteeae + Chamaedoreeae	Chamaedorea tenerrima
Iriarteeae + Chamaedoreeae	Iriarteeae + Chamaedoreeae	Chamaedorea undulatifolia
Iriarteeae + Chamaedoreeae	Iriarteeae + Chamaedoreeae	Chamaedorea verecunda

[truncated: 9 more sheets: GRP, GSH, LLA, NAN, PAN, SEU, TAM, WAM, XMA]
